# Supplementary material for: Genetic and functional diversity of β-N-acetylgalactosamine-targeting glycosidases expanded by deep-sea metagenome analysis
Source: Nat Commun. 2024 May 10;15:3543. doi: 10.1038/s41467-024-47653-2 (PMC11087588; doi:10.1038/s41467-024-47653-2)
Supplement: Supplementary file 4 — Supplementary Data 1 [file 41467_2024_47653_MOESM4_ESM.xlsx]

## Sheet: Supplementary Data 1
	Supplementary Data 1. Candidate β-NGA sequences retrieved from deep-sea sediment metagenomes.
	Gene ID	Protein ID	Protein family	Length (bp)	molecular weight (cut signal peptide)	activity	Amino acid sequence (Signal peptides in the sequences are shown in bold and underline)	Synthetic gene sequence
	dssm_1	DSSM_1	not assigned	1038	-	not tested	MSLEYLRCIVLSAVLPAATFALPPSGVTPEQFNADSPMETQAAILARHDSWDANSLGNHRVVIDVSRATGAVAVHIPWRRRDLDPQKKKVILIDAKTSRRIDNVYPVEVNREFGDFIFEPITVPGEYYMYYMPYEMTGRHYPKVRYLKPERTSDAAWLERCGYTNGRLPKERWSILPKAKVVEMQSIDEFNSFYPMEVIATAEETRELLAKVPRASYVLFPEDRRYPIRMTEDLPLRWIEKGPQDSFEGDALRGEFYAFQIGVYAARKGISDIDVGFSDMQGPGDSLIDASALRCFNIGGVDWQGRKFEKIFFQIHSGECVEKGKVRALWFGIDVPENVAAGRYNGRITITPTGAESNMIRFILNIKDELMADAGDSQPWRHSRLRWLDSKIALDDGIV…
	dssm_2	DSSM_2	Group1	609	69131.86 (67104.31)	×	MLRTILCLALLLSSQSVLAQTSDYFNAPYGELLTASTERVGLWWASSGWKISPDKAPPETKGRTIVIRAARNEAEAAQLVVRPTVSLRSFTVRIGALTGPGGATIPAKNAEVLKVRYVNVTHPTDKSSAAGLWPDPLPPLKGAISLEAGKNQPFWIRVKVPRRVPAGIYTGSVHLAAQNYSADVKLRVKVYDFVLPDRMTCTTAFGFSTSNVFRYQKLSDSKDRRQVLDKYWASFSAHHISPYNPAPLDRLKVTWPKVSKSIKPEQLKPVFDWTTWDKAMERGIDYYHFNSFRLSIPGLGGGTFHSRREPELLGFSEDTPHYKAAFNAYCGEVQEHLREKGWLDEAFVYWFDEPAPKDYEFVMNGFAKLKDAAGDINRMLTEQVEPKLIGGPNIWCSVS…	CAGACCAGCGATTATTTCAATGCACCGTATGGTGAACTGCTGACCGCAAGCACCGAACGTGTTGGTCTGTGGTGGGCAAGCAGCGGTTGGAAAATTAGTCCGGATAAAGCACCGCCTGAAACCAAAGGTCGTACCATTGTTATTCGTGCAGCACGTAATGAAGCAGAAGCAGCACAGCTGGTTGTTCGTCCGACCGTTAGCCTGCGTAGCTTTACCGTTCGTATTGGTGCACTGACCGGTCCTGGTGGTGCAACCATTCCTGCCAAAAATGCAGAAGTTCTGAAAGTTCGTTATGTGAATGTTACCCATCCGACCGATAAAAGCAGCGCAGCAGGTCTGTGGCCTGATCCGCTGCCTCCGCTGAAAGGTGCAATTAGCCTGGAAGCAGGTAAAAATCAG…
	dssm_3	DSSM_3 (NgaDssm)	Group3	568	64807.12 (61966.67)	○	MKETITLWGILCITSCFWGLVSTAIAKEDRILKVWTVDPLVKVFRDSEPVTTGQALAEVARGERATLQIVIRCAKPIQELHAKVGPLALGSNAKQVLESAPVRFVGYVPVDRPIPRPPKDQLRRPPADFPDPLLEEKTIAVDENQVQPIWVTVAVPTNTQPGLYQGSVHISGRVDGRQITTKVPVAIKVFDIEVGQSRLWVTNWFSMQSRHMKIAPEPDSQQYWALLSRYARNMSEHRQNVVLVSPLSLATFQLDKSSRMEVDFSRFDRWVRIFIAEGVIGRIEGGHLGGRSSDWESPFVVRIKELREGNIITKSVAPTSEEANQFYAQFLPALVNHLRDRGWLEKYAQHLADEPVRTNIESYRAISKLVRKYAPELKIIEACHTKDLAGAIDVWVPQL…	AAAGAAGATCGCATTCTGAAAGTTTGGACCGTTGATCCGCTGGTTAAAGTTTTTCGTGATAGCGAACCGGTTACCACCGGTCAGGCACTGGCCGAAGTTGCACGTGGTGAACGTGCAACCCTGCAGATTGTTATTCGTTGTGCAAAACCGATTCAAGAACTGCATGCAAAAGTTGGTCCGCTGGCACTGGGTAGCAATGCAAAACAGGTTCTGGAAAGCGCACCGGTTCGTTTTGTTGGTTATGTTCCGGTTGATCGTCCGATTCCGCGTCCGCCTAAAGATCAGCTGCGTCGTCCTCCGGCAGATTTTCCGGATCCGCTGCTGGAAGAGAAAACCATTGCAGTTGATGAAAATCAGGTTCAGCCGATTTGGGTTACCGTTGCAGTTCCGACCAATACA…
