# Supplementary material for: Genetic and functional diversity of β-N-acetylgalactosamine-targeting glycosidases expanded by deep-sea metagenome analysis
Source: Nat Commun. 2024 May 10;15:3543. doi: 10.1038/s41467-024-47653-2 (PMC11087588; doi:10.1038/s41467-024-47653-2)
Supplement: Supplementary file 5 — Supplementary Data 2 [file 41467_2024_47653_MOESM5_ESM.xlsx]

## Sheet: Supplementary Data 2
	Supplementary Data 2. Sequences used for the phylogenetic tree of β-NGA candidates in Fig.1c
	Pritein ID	Gene ID	source	Length (aa)	Domain	Phylum	Lineage	Characterize	Protein family	Origin
1		dssm_2		610	Metagenome	Metagenome	Metagenome	N	Group 1	Deep-sea sediment metagenome
2	NgaDssm	dssm_3		566	Metagenome	Metagenome	Metagenome	Y	Group 3	Deep-sea sediment metagenome
3	NgaP	tr|E9RH20|E9RH20_9BACL	Pfam	1034	Bacteria	Firmicutes	Firmicutes	Y	GH123	Paenibacillus sp. TS12 (Bacillota)
4	CpNga123	tr|A0A0H2YNR7|A0A0H2YNR7_CLOP1	Pfam	587	Bacteria	Firmicutes	Firmicutes	Y	GH123	Clostridium perfringens (Bacillota)
5	BvGH123	tr|A6L2E5|A6L2E5_PHOV8	Pfam	582	Bacteria	Bacteroidetes	Bacteroidetes	Y	GH123	Phocaeicola vulgatus (Bacteroidetes)
6	NgaCa	tr|A0A3T1D3V8|A0A3T1D3V8_9BACL	Pfam	513	Bacteria	Firmicutes	Firmicutes	Y	Group 1	Cohnella abietis (Bacillota)
7	NgaMg	tr|A0A399FED2|A0A399FED2_9DEIN	Pfam	532	Bacteria	Deinococcus-Thermus	Other	Y	Group 1	Meiothermus granaticius (Deinococcota)
8	NgaCs	tr|K9X1C8|K9X1C8_9NOST	Pfam	535	Bacteria	Cyanobacteria	Cyanobacteria	N	Group 1	Clyndrospermum stagnale (Cyanobacteria)
9	NgaNp	tr|B2IYJ6|B2IYJ6_NOSP7	Pfam	543	Bacteria	Cyanobacteria	Cyanobacteria	N	Group 1	Nostoc punctiforme (Cyanobacteria)
10	NgaSc	tr|K9XZU0|K9XZU0_STAC7	Pfam	530	Bacteria	Cyanobacteria	Cyanobacteria	N	Group 1	Stanieria cyanosphaera (Cyanobacteria)
11	NgaAt	tr|Q7Y231|Q7Y231_ARATH	Pfam	643	Eukaryota	Arabidopsis	Eukaryota	Y	Group 2	Arabidopsis thaliana (Plantae)
12	NgaGm	tr|I1JTC6|I1JTC6_SOYBN	Pfam	649	Eukaryota	Viridiplantae	Eukaryota	N	Group 2	Grycine max (Plantae)
13	NgaOs	tr|Q7XI89|Q7XI89_ORYSJ	Pfam	658	Eukaryota	Viridiplantae	Eukaryota	N	Group 2	Oryza sativa (Planctae)
14	NgaBa	KYH36768.1	GenBank	546	Archaea	Bathy	Archaea	Y	Group 3	Candidatus Bathyarchaeota archaeon B24 (Archaea)
15	NgaCp	tr|C7PMP2|C7PMP2_CHIPD	Pfam	560	Bacteria	Bacteroidetes	Bacteroidetes	Y	Group 3	Chitinophaga pinensis (Bacteroidetes)
16	NgaBf	tr|C7MB27|C7MB27_BRAFD	Pfam	552	Bacteria	Actinobacteria	Actinobacteria	Y	Group 4	Brachybacterium faecium (Actinomycetota)
17	NgaBl	WP_071477800.1	NCBI	626	Bacteria	Actinobacteria	Actinobacteria	Y	Group 4	Bifidobacterium longum subsp. Infantis (Actinomycetota)
18	NgaLy	WP_125696777.1	NCBI	549	Bacteria	Firmicutes	Firmicutes	Y	Group 4	Lacticaseibacillus yichunensis (Bacillota)
19	NgaP2	LC773998	DDBJ	578	Bacteria	Firmicutes	Firmicutes	Y	Group 4	Paenibacillus sp. TS12 (Bacillota)
20		tr|A0A022RYQ5|A0A022RYQ5_ERYGU	Pfam	654	Eukaryota	Viridiplantae	Eukaryota	N	Group 2
21		tr|A0A024GGR3|A0A024GGR3_9STRA	Pfam	947	Eukaryota	Sar	Eukaryota	N	GH123
22		tr|A0A037UT91|A0A037UT91_SPIME	Pfam	734	Bacteria	Tenericutes	Other	N	not assigned
23		tr|A0A059BP50|A0A059BP50_EUCGR	Pfam	655	Eukaryota	Viridiplantae	Eukaryota	N	Group 2
24		tr|A0A061FJS0|A0A061FJS0_THECC	Pfam	642	Eukaryota	Viridiplantae	Eukaryota	N	Group 2
25		tr|A0A067GXN7|A0A067GXN7_CITSI	Pfam	627	Eukaryota	Viridiplantae	Eukaryota	N	Group 2
26		tr|A0A067GXZ1|A0A067GXZ1_CITSI	Pfam	649	Eukaryota	Viridiplantae	Eukaryota	N	Group 2
27		tr|A0A067H0N9|A0A067H0N9_CITSI	Pfam	650	Eukaryota	Viridiplantae	Eukaryota	N	Group 2
28		tr|A0A067H9P8|A0A067H9P8_CITSI	Pfam	605	Eukaryota	Viridiplantae	Eukaryota	N	Group 2
29		tr|A0A067HA13|A0A067HA13_CITSI	Pfam	592	Eukaryota	Viridiplantae	Eukaryota	N	Group 2
30		tr|A0A067KZC9|A0A067KZC9_JATCU	Pfam	653	Eukaryota	Viridiplantae	Eukaryota	N	Group 2
31		tr|A0A068UG39|A0A068UG39_COFCA	Pfam	650	Eukaryota	Viridiplantae	Eukaryota	N	Group 2
32		tr|A0A069RI46|A0A069RI46_PEPLI	Pfam	592	Bacteria	Firmicutes	Firmicutes	N	GH123
33		tr|A0A072V444|A0A072V444_MEDTR	Pfam	649	Eukaryota	Viridiplantae	Eukaryota	N	Group 2
34		tr|A0A074KWW6|A0A074KWW6_9BACT	Pfam	515	Bacteria	Bacteroidetes	Bacteroidetes	N	GH123
35		tr|A0A078FVW5|A0A078FVW5_BRANA	Pfam	648	Eukaryota	Viridiplantae	Eukaryota	N	Group 2
36		tr|A0A078I077|A0A078I077_BRANA	Pfam	707	Eukaryota	Viridiplantae	Eukaryota	N	Group 2
37		tr|A0A081BZN3|A0A081BZN3_9BACT	Pfam	795	Bacteria	Candidatus Vecturithrix.	Other	N	Group 1
38		tr|A0A081NUS2|A0A081NUS2_9BACL	Pfam	570	Bacteria	Firmicutes	Firmicutes	N	GH123
39		tr|A0A085WAA8|A0A085WAA8_9DELT	Pfam	555	Bacteria	Proteobacteria	Proteobacteria	N	Group 1
40		tr|A0A085WK62|A0A085WK62_9DELT	Pfam	568	Bacteria	Proteobacteria	Proteobacteria	N	Group 1
41		tr|A0A085WUA4|A0A085WUA4_9DELT	Pfam	762	Bacteria	Proteobacteria	Proteobacteria	N	Group 1
42		tr|A0A087DEF9|A0A087DEF9_9BIFI	Pfam	576	Bacteria	Actinobacteria	Actinobacteria	N	Group 4
43		tr|A0A087H224|A0A087H224_ARAAL	Pfam	647	Eukaryota	Viridiplantae	Eukaryota	N	Group 2
44		tr|A0A088F0L5|A0A088F0L5_9SPHI	Pfam	557	Bacteria	Bacteroidetes	Bacteroidetes	N	GH123
45		tr|A0A088F5H5|A0A088F5H5_9SPHI	Pfam	575	Bacteria	Bacteroidetes	Bacteroidetes	N	GH123
46		tr|A0A089IHD6|A0A089IHD6_9BACL	Pfam	553	Bacteria	Firmicutes	Firmicutes	N	Group 4
47		tr|A0A0A0LDU1|A0A0A0LDU1_CUCSA	Pfam	649	Eukaryota	Viridiplantae	Eukaryota	N	Group 2
48		tr|A0A0A1D2T0|A0A0A1D2T0_9MICC	Pfam	565	Bacteria	Actinobacteria	Actinobacteria	N	Group 4
49		tr|A0A0B0HST2|A0A0B0HST2_9BACL	Pfam	457	Bacteria	Firmicutes	Firmicutes	N	Group 4
50		tr|A0A0B0P114|A0A0B0P114_GOSAR	Pfam	652	Eukaryota	Viridiplantae	Eukaryota	N	Group 2
51		tr|A0A0B1ZYB5|A0A0B1ZYB5_9MICO	Pfam	563	Bacteria	Actinobacteria	Actinobacteria	N	Group 4
52		tr|A0A0B5E0F1|A0A0B5E0F1_9RHOB	Pfam	548	Bacteria	Proteobacteria	Proteobacteria	N	Group 4
53		tr|A0A0B7HHB6|A0A0B7HHB6_9FLAO	Pfam	596	Bacteria	Bacteroidetes	Bacteroidetes	N	GH123
54		tr|A0A0B8T3E2|A0A0B8T3E2_9SPHI	Pfam	564	Bacteria	Bacteroidetes	Bacteroidetes	N	GH123
55		tr|A0A0C1IAN4|A0A0C1IAN4_9BACT	Pfam	548	Bacteria	Bacteroidetes	Bacteroidetes	N	GH123
56		tr|A0A0C2RGP6|A0A0C2RGP6_9BACL	Pfam	560	Bacteria	Firmicutes	Firmicutes	N	Group 4
57		tr|A0A0D2Q5E2|A0A0D2Q5E2_GOSRA	Pfam	652	Eukaryota	Viridiplantae	Eukaryota	N	Group 2
58		tr|A0A0D2R561|A0A0D2R561_GOSRA	Pfam	643	Eukaryota	Viridiplantae	Eukaryota	N	Group 2
59		tr|A0A0D3DK76|A0A0D3DK76_BRAOL	Pfam	644	Eukaryota	Viridiplantae	Eukaryota	N	Group 2
60		tr|A0A0D3GST9|A0A0D3GST9_9ORYZ	Pfam	658	Eukaryota	Viridiplantae	Eukaryota	N	Group 2
61		tr|A0A0D5NHL7|A0A0D5NHL7_9BACL	Pfam	566	Bacteria	Firmicutes	Firmicutes	N	Group 4
62		tr|A0A0D9X0T0|A0A0D9X0T0_9ORYZ	Pfam	662	Eukaryota	Viridiplantae	Eukaryota	N	Group 2
63		tr|A0A0D9X0T1|A0A0D9X0T1_9ORYZ	Pfam	625	Eukaryota	Viridiplantae	Eukaryota	N	Group 2
64		tr|A0A0D9X0T2|A0A0D9X0T2_9ORYZ	Pfam	626	Eukaryota	Viridiplantae	Eukaryota	N	Group 2
65		tr|A0A0E0EDL9|A0A0E0EDL9_9ORYZ	Pfam	672	Eukaryota	Viridiplantae	Eukaryota	N	Group 2
66		tr|A0A0E0EDM0|A0A0E0EDM0_9ORYZ	Pfam	624	Eukaryota	Viridiplantae	Eukaryota	N	Group 2
67		tr|A0A0E0EDM1|A0A0E0EDM1_9ORYZ	Pfam	601	Eukaryota	Viridiplantae	Eukaryota	N	Group 2
68		tr|A0A0E0EDM2|A0A0E0EDM2_9ORYZ	Pfam	562	Eukaryota	Viridiplantae	Eukaryota	N	Group 2
69		tr|A0A0E0EDM3|A0A0E0EDM3_9ORYZ	Pfam	557	Eukaryota	Viridiplantae	Eukaryota	N	Group 2
70		tr|A0A0E0EDM4|A0A0E0EDM4_9ORYZ	Pfam	464	Eukaryota	Viridiplantae	Eukaryota	N	Group 2
71		tr|A0A0E0I2V0|A0A0E0I2V0_ORYNI	Pfam	679	Eukaryota	Viridiplantae	Eukaryota	N	Group 2
72		tr|A0A0E0I2V1|A0A0E0I2V1_ORYNI	Pfam	654	Eukaryota	Viridiplantae	Eukaryota	N	Group 2
73		tr|A0A0E0LMN7|A0A0E0LMN7_ORYPU	Pfam	658	Eukaryota	Viridiplantae	Eukaryota	N	Group 2
74		tr|A0A0E0LMN8|A0A0E0LMN8_ORYPU	Pfam	593	Eukaryota	Viridiplantae	Eukaryota	N	Group 2
75		tr|A0A0E0LMN9|A0A0E0LMN9_ORYPU	Pfam	621	Eukaryota	Viridiplantae	Eukaryota	N	Group 2
76		tr|A0A0E0QAC9|A0A0E0QAC9_ORYRU	Pfam	658	Eukaryota	Viridiplantae	Eukaryota	N	Group 2
77		tr|A0A0E0QAD0|A0A0E0QAD0_ORYRU	Pfam	619	Eukaryota	Viridiplantae	Eukaryota	N	Group 2
78		tr|A0A0E9N648|A0A0E9N648_9BACT	Pfam	568	Bacteria	Bacteroidetes	Bacteroidetes	N	GH123
79		tr|A0A0F5R7R0|A0A0F5R7R0_9BACL	Pfam	579	Bacteria	Firmicutes	Firmicutes	N	GH123
80		tr|A0A0G3A3D9|A0A0G3A3D9_9DELT	Pfam	554	Bacteria	Proteobacteria	Proteobacteria	N	Group 1
81		tr|A0A0H3XKC9|A0A0H3XKC9_9MOLU	Pfam	725	Bacteria	Tenericutes	Other	N	not assigned
82		tr|A0A0J1G3Y6|A0A0J1G3Y6_9FIRM	Pfam	548	Bacteria	Firmicutes	Firmicutes	N	Group 4
83		tr|A0A0J6FVD0|A0A0J6FVD0_9BACI	Pfam	549	Bacteria	Firmicutes	Firmicutes	N	Group 4
84		tr|A0A0J8DCV9|A0A0J8DCV9_CLOCY	Pfam	582	Bacteria	Firmicutes	Firmicutes	N	GH123
85		tr|A0A0K1EAS0|A0A0K1EAS0_CHOCO	Pfam	690	Bacteria	Proteobacteria	Proteobacteria	N	Group 1
86		tr|A0A0K1PCJ3|A0A0K1PCJ3_9DELT	Pfam	597	Bacteria	Proteobacteria	Proteobacteria	N	Group 1
87		tr|A0A0K1PCQ3|A0A0K1PCQ3_9DELT	Pfam	575	Bacteria	Proteobacteria	Proteobacteria	N	Group 1
88		tr|A0A0K8QVA0|A0A0K8QVA0_9BACT	Pfam	759	Bacteria	Bacteroidetes	Bacteroidetes	N	Group 1
89		tr|A0A0K8QVW5|A0A0K8QVW5_9BACT	Pfam	618	Bacteria	Bacteroidetes	Bacteroidetes	N	GH123
90		tr|A0A0K9RVP0|A0A0K9RVP0_SPIOL	Pfam	649	Eukaryota	Viridiplantae	Eukaryota	N	Group 2
91		tr|A0A0K9RXK6|A0A0K9RXK6_SPIOL	Pfam	650	Eukaryota	Viridiplantae	Eukaryota	N	Group 2
92		tr|A0A0L8VCI1|A0A0L8VCI1_9BACT	Pfam	582	Bacteria	Bacteroidetes	Bacteroidetes	N	GH123
93		tr|A0A0L9VA94|A0A0L9VA94_PHAAN	Pfam	649	Eukaryota	Viridiplantae	Eukaryota	N	Group 2
94		tr|A0A0M2VX35|A0A0M2VX35_9BACL	Pfam	553	Bacteria	Firmicutes	Firmicutes	N	Group 4
95		tr|A0A0M3CA84|A0A0M3CA84_9SPHI	Pfam	575	Bacteria	Bacteroidetes	Bacteroidetes	N	GH123
96		tr|A0A0M3RFB0|A0A0M3RFB0_9BACI	Pfam	558	Bacteria	Firmicutes	Firmicutes	N	Group 4
97		tr|A0A0M5LY24|A0A0M5LY24_9MICC	Pfam	565	Bacteria	Actinobacteria	Actinobacteria	N	Group 4
98		tr|A0A0P0NNE1|A0A0P0NNE1_9SPHI	Pfam	547	Bacteria	Bacteroidetes	Bacteroidetes	N	GH123
99		tr|A0A0P0SJT6|A0A0P0SJT6_9PSEU	Pfam	519	Bacteria	Actinobacteria	Actinobacteria	N	Group 1
100		tr|A0A0P1B0I3|A0A0P1B0I3_PLAHL	Pfam	814	Eukaryota	Sar	Eukaryota	N	GH123
101		tr|A0A0Q3GWX4|A0A0Q3GWX4_BRADI	Pfam	559	Eukaryota	Viridiplantae	Eukaryota	N	Group 2
102		tr|A0A0Q5SWW4|A0A0Q5SWW4_9BACT	Pfam	640	Bacteria	Bacteroidetes	Bacteroidetes	N	Group 1
103		tr|A0A0Q7JNG8|A0A0Q7JNG8_9BACL	Pfam	549	Bacteria	Firmicutes	Firmicutes	N	Group 4
104		tr|A0A0R0JBC9|A0A0R0JBC9_SOYBN	Pfam	593	Eukaryota	Viridiplantae	Eukaryota	N	Group 2
105		tr|A0A0R1N2N5|A0A0R1N2N5_9LACO	Pfam	576	Bacteria	Firmicutes	Firmicutes	N	GH123
106		tr|A0A0R1NCX0|A0A0R1NCX0_9LACO	Pfam	562	Bacteria	Firmicutes	Firmicutes	N	GH123
107		tr|A0A0S3RAZ0|A0A0S3RAZ0_PHAAN	Pfam	649	Eukaryota	Viridiplantae	Eukaryota	N	Group 2
108		tr|A0A0S4L403|A0A0S4L403_9BACT	Pfam	720	Bacteria	Nitrospirae	Other	N	not assigned
109		tr|A0A0U1KLJ6|A0A0U1KLJ6_9BACI	Pfam	553	Bacteria	Firmicutes	Firmicutes	N	Group 4
110		tr|A0A0U2MBU3|A0A0U2MBU3_9BACL	Pfam	551	Bacteria	Firmicutes	Firmicutes	N	Group 4
111		tr|A0A0W8C246|A0A0W8C246_PHYNI	Pfam	828	Eukaryota	Sar	Eukaryota	N	GH123
112		tr|A0A118JZ20|A0A118JZ20_CYNCS	Pfam	691	Eukaryota	Viridiplantae	Eukaryota	N	Group 2
113		tr|A0A133Y7F2|A0A133Y7F2_9FIRM	Pfam	547	Bacteria	Firmicutes	Firmicutes	N	Group 3
114		tr|A0A142XU85|A0A142XU85_9BACT	Pfam	956	Bacteria	Planctomycetes	Planctomycetes	N	Group 1
115		tr|A0A142YKB2|A0A142YKB2_9PLAN	Pfam	584	Bacteria	Planctomycetes	Planctomycetes	N	Group 4
116		tr|A0A142YL21|A0A142YL21_9PLAN	Pfam	589	Bacteria	Planctomycetes	Planctomycetes	N	Group 4
117		tr|A0A143XXU6|A0A143XXU6_9FIRM	Pfam	613	Bacteria	Firmicutes	Firmicutes	N	Group 4
118		tr|A0A151B3C5|A0A151B3C5_9CLOT	Pfam	576	Bacteria	Firmicutes	Firmicutes	N	GH123
119		tr|A0A151TC21|A0A151TC21_CAJCA	Pfam	593	Eukaryota	Viridiplantae	Eukaryota	N	Group 2
120		tr|A0A164ZR56|A0A164ZR56_DAUCS	Pfam	648	Eukaryota	Viridiplantae	Eukaryota	N	Group 2
121		tr|A0A168JDI1|A0A168JDI1_9BACL	Pfam	554	Bacteria	Firmicutes	Firmicutes	N	Group 4
122		tr|A0A168NFM2|A0A168NFM2_9BACL	Pfam	586	Bacteria	Firmicutes	Firmicutes	N	GH123
123		tr|A0A173ZRA2|A0A173ZRA2_9CLOT	Pfam	560	Bacteria	Firmicutes	Firmicutes	N	Group 4
124		tr|A0A174BCD6|A0A174BCD6_9BACE	Pfam	604	Bacteria	Bacteroidetes	Bacteroidetes	N	GH123
125		tr|A0A174CV26|A0A174CV26_9CLOT	Pfam	556	Bacteria	Firmicutes	Firmicutes	N	Group 4
126		tr|A0A174UAC6|A0A174UAC6_9BACE	Pfam	598	Bacteria	Bacteroidetes	Bacteroidetes	N	GH123
127		tr|A0A176T402|A0A176T402_9FLAO	Pfam	586	Bacteria	Bacteroidetes	Bacteroidetes	N	GH123
128		tr|A0A176U4Y1|A0A176U4Y1_9FIRM	Pfam	577	Bacteria	Firmicutes	Firmicutes	N	Group 4
129		tr|A0A177ZI40|A0A177ZI40_9BACI	Pfam	558	Bacteria	Firmicutes	Firmicutes	N	Group 4
130		tr|A0A199V2M2|A0A199V2M2_ANACO	Pfam	623	Eukaryota	Viridiplantae	Eukaryota	N	Group 2
131		tr|A0A1A9I0S4|A0A1A9I0S4_9BACT	Pfam	576	Bacteria	Bacteroidetes	Bacteroidetes	N	GH123
132		tr|A0A1A9I3E2|A0A1A9I3E2_9BACT	Pfam	564	Bacteria	Bacteroidetes	Bacteroidetes	N	Group 4
133		tr|A0A1A9I8P8|A0A1A9I8P8_9BACT	Pfam	565	Bacteria	Bacteroidetes	Bacteroidetes	N	GH123
134		tr|A0A1B1SB07|A0A1B1SB07_9BACT	Pfam	542	Bacteria	Bacteroidetes	Bacteroidetes	N	GH123
135		tr|A0A1B8W7U0|A0A1B8W7U0_9BACI	Pfam	553	Bacteria	Firmicutes	Firmicutes	N	Group 4
136		tr|A0A1B8WLU3|A0A1B8WLU3_9BACI	Pfam	553	Bacteria	Firmicutes	Firmicutes	N	Group 4
137		tr|A0A1C0ZW84|A0A1C0ZW84_9BACL	Pfam	556	Bacteria	Firmicutes	Firmicutes	N	Group 4
138		tr|A0A1C2G0D8|A0A1C2G0D8_9GAMM	Pfam	591	Bacteria	Proteobacteria	Proteobacteria	N	Group 1
139		tr|A0A1C7GN01|A0A1C7GN01_9FIRM	Pfam	536	Bacteria	Firmicutes	Firmicutes	N	Group 4
140		tr|A0A1C7IGA6|A0A1C7IGA6_9FIRM	Pfam	571	Bacteria	Firmicutes	Firmicutes	N	Group 4
141		tr|A0A1D5UZ99|A0A1D5UZ99_WHEAT	Pfam	662	Eukaryota	Viridiplantae	Eukaryota	N	Group 2
142		tr|A0A1D6EZK3|A0A1D6EZK3_MAIZE	Pfam	641	Eukaryota	Viridiplantae	Eukaryota	N	Group 2
143		tr|A0A1D6EZK4|A0A1D6EZK4_MAIZE	Pfam	569	Eukaryota	Viridiplantae	Eukaryota	N	Group 2
144		tr|A0A1D6EZK5|A0A1D6EZK5_MAIZE	Pfam	663	Eukaryota	Viridiplantae	Eukaryota	N	Group 2
145		tr|A0A1D6EZK6|A0A1D6EZK6_MAIZE	Pfam	638	Eukaryota	Viridiplantae	Eukaryota	N	Group 2
146		tr|A0A1D6EZL1|A0A1D6EZL1_MAIZE	Pfam	423	Eukaryota	Viridiplantae	Eukaryota	N	Group 2
147		tr|A0A1E5VQE5|A0A1E5VQE5_9POAL	Pfam	477	Eukaryota	Viridiplantae	Eukaryota	N	Group 2
148		tr|A0A1F1E307|A0A1F1E307_9PORP	Pfam	584	Bacteria	Bacteroidetes	Bacteroidetes	N	GH123
149		tr|A0A1G4G8A1|A0A1G4G8A1_9BACT	Pfam	577	Bacteria	Bacteroidetes	Bacteroidetes	N	Group 3
150		tr|A0A1G4G8A4|A0A1G4G8A4_9BACT	Pfam	607	Bacteria	Bacteroidetes	Bacteroidetes	N	GH123
151		tr|A0A1G4G8C8|A0A1G4G8C8_9BACT	Pfam	588	Bacteria	Bacteroidetes	Bacteroidetes	N	Group 3
152		tr|A0A1G5UWC7|A0A1G5UWC7_9FIRM	Pfam	550	Bacteria	Firmicutes	Firmicutes	N	Group 4
153		tr|A0A1G6L2Z5|A0A1G6L2Z5_NIADE	Pfam	608	Bacteria	Bacteroidetes	Bacteroidetes	N	Group 3
154		tr|A0A1G7S919|A0A1G7S919_9SPHI	Pfam	574	Bacteria	Bacteroidetes	Bacteroidetes	N	GH123
155		tr|A0A1H0FRG0|A0A1H0FRG0_9BACL	Pfam	544	Bacteria	Firmicutes	Firmicutes	N	Group 3
156		tr|A0A1H0FRH8|A0A1H0FRH8_9BACL	Pfam	551	Bacteria	Firmicutes	Firmicutes	N	Group 4
157		tr|A0A1H1MS45|A0A1H1MS45_9ACTN	Pfam	568	Bacteria	Actinobacteria	Actinobacteria	N	Group 4
158		tr|A0A1H1NVU2|A0A1H1NVU2_9BACL	Pfam	586	Bacteria	Firmicutes	Firmicutes	N	GH123
159		tr|A0A1H1UUS3|A0A1H1UUS3_9ACTN	Pfam	825	Bacteria	Actinobacteria	Actinobacteria	N	Group 1
160		tr|A0A1H1X7E1|A0A1H1X7E1_9BACL	Pfam	551	Bacteria	Firmicutes	Firmicutes	N	Group 4
161		tr|A0A1H1Y6T8|A0A1H1Y6T8_9ACTN	Pfam	553	Bacteria	Actinobacteria	Actinobacteria	N	Group 4
162		tr|A0A1H3XRB4|A0A1H3XRB4_9BACT	Pfam	630	Bacteria	Bacteroidetes	Bacteroidetes	N	GH123
163		tr|A0A1H4A1K9|A0A1H4A1K9_9GAMM	Pfam	594	Bacteria	Proteobacteria	Proteobacteria	N	Group 1
164		tr|A0A1H4EB40|A0A1H4EB40_9BACT	Pfam	580	Bacteria	Bacteroidetes	Bacteroidetes	N	GH123
165		tr|A0A1H5LBJ2|A0A1H5LBJ2_9MICO	Pfam	560	Bacteria	Actinobacteria	Actinobacteria	N	Group 4
166		tr|A0A1H6FCB9|A0A1H6FCB9_9GAMM	Pfam	806	Bacteria	Proteobacteria	Proteobacteria	N	Group 1
167		tr|A0A1H8AXL6|A0A1H8AXL6_9FIRM	Pfam	550	Bacteria	Firmicutes	Firmicutes	N	Group 3
168		tr|A0A1H8FVU1|A0A1H8FVU1_9BACL	Pfam	576	Bacteria	Firmicutes	Firmicutes	N	GH123
169		tr|A0A1H8J7H5|A0A1H8J7H5_9FIRM	Pfam	572	Bacteria	Firmicutes	Firmicutes	N	GH123
170		tr|A0A1I0VAW4|A0A1I0VAW4_9BACL	Pfam	553	Bacteria	Firmicutes	Firmicutes	N	Group 4
171		tr|A0A1I0VSX2|A0A1I0VSX2_9BACL	Pfam	595	Bacteria	Firmicutes	Firmicutes	N	Group 1
172		tr|A0A1I0ZUJ4|A0A1I0ZUJ4_9BACL	Pfam	589	Bacteria	Firmicutes	Firmicutes	N	GH123
173		tr|A0A1I1A032|A0A1I1A032_9BACT	Pfam	531	Bacteria	Bacteroidetes	Bacteroidetes	N	GH123
174		tr|A0A1I1C1J3|A0A1I1C1J3_9BACL	Pfam	554	Bacteria	Firmicutes	Firmicutes	N	Group 4
175		tr|A0A1I2JV04|A0A1I2JV04_9BACT	Pfam	765	Bacteria	Bacteroidetes	Bacteroidetes	N	Group 1
176		tr|A0A1I2K1D6|A0A1I2K1D6_9BACT	Pfam	588	Bacteria	Bacteroidetes	Bacteroidetes	N	GH123
177		tr|A0A1I3F5C4|A0A1I3F5C4_9SPHI	Pfam	590	Bacteria	Bacteroidetes	Bacteroidetes	N	GH123
178		tr|A0A1I3KJ42|A0A1I3KJ42_9BACL	Pfam	556	Bacteria	Firmicutes	Firmicutes	N	Group 4
179		tr|A0A1I3KJ60|A0A1I3KJ60_9BACL	Pfam	539	Bacteria	Firmicutes	Firmicutes	N	Group 3
180		tr|A0A1I3RY57|A0A1I3RY57_9BACL	Pfam	553	Bacteria	Firmicutes	Firmicutes	N	Group 4
181		tr|A0A1I5X3M9|A0A1I5X3M9_9BACT	Pfam	579	Bacteria	Bacteroidetes	Bacteroidetes	N	GH123
182		tr|A0A1I6RW75|A0A1I6RW75_9BACL	Pfam	588	Bacteria	Firmicutes	Firmicutes	N	Group 1
183		tr|A0A1I6VSD7|A0A1I6VSD7_9BACL	Pfam	528	Bacteria	Firmicutes	Firmicutes	N	Group 3
184		tr|A0A1I6VSJ1|A0A1I6VSJ1_9BACL	Pfam	562	Bacteria	Firmicutes	Firmicutes	N	Group 4
185		tr|A0A1I6WEP2|A0A1I6WEP2_9BACL	Pfam	547	Bacteria	Firmicutes	Firmicutes	N	Group 4
186		tr|A0A1J6J572|A0A1J6J572_NICAT	Pfam	650	Eukaryota	Viridiplantae	Eukaryota	N	Group 2
187		tr|A0A1K1QND3|A0A1K1QND3_9BACL	Pfam	558	Bacteria	Firmicutes	Firmicutes	N	Group 4
188		tr|A0A1L6LRJ1|A0A1L6LRJ1_9DELT	Pfam	765	Bacteria	Proteobacteria	Proteobacteria	N	Group 1
189		tr|A0A1L8QSI5|A0A1L8QSI5_9ENTE	Pfam	549	Bacteria	Firmicutes	Firmicutes	N	GH123
190		tr|A0A1L8WP45|A0A1L8WP45_9ENTE	Pfam	496	Bacteria	Firmicutes	Firmicutes	N	GH123
191		tr|A0A1M4T4T6|A0A1M4T4T6_9CLOT	Pfam	579	Bacteria	Firmicutes	Firmicutes	N	GH123
192		tr|A0A1M5CW12|A0A1M5CW12_9BACE	Pfam	599	Bacteria	Bacteroidetes	Bacteroidetes	N	GH123
193		tr|A0A1M5LB09|A0A1M5LB09_9BACT	Pfam	604	Bacteria	Bacteroidetes	Bacteroidetes	N	GH123
194		tr|A0A1M5Q6A7|A0A1M5Q6A7_9FIRM	Pfam	581	Bacteria	Firmicutes	Firmicutes	N	GH123
195		tr|A0A1M6CE77|A0A1M6CE77_9FLAO	Pfam	550	Bacteria	Bacteroidetes	Bacteroidetes	N	Group 3
196		tr|A0A1M6K2M5|A0A1M6K2M5_9ACTN	Pfam	483	Bacteria	Actinobacteria	Actinobacteria	N	Group 4
197		tr|A0A1M7XXS7|A0A1M7XXS7_9FIRM	Pfam	551	Bacteria	Firmicutes	Firmicutes	N	Group 4
198		tr|A0A1N6DK14|A0A1N6DK14_9BACT	Pfam	548	Bacteria	Bacteroidetes	Bacteroidetes	N	Group 4
199		tr|A0A1N7CZ04|A0A1N7CZ04_9SPHI	Pfam	560	Bacteria	Bacteroidetes	Bacteroidetes	N	Group 3
200		tr|A0A1Q2CT48|A0A1Q2CT48_9ACTN	Pfam	470	Bacteria	Actinobacteria	Actinobacteria	N	Group 4
201		tr|A0A1Q2MEH7|A0A1Q2MEH7_9BACT	Pfam	864	Bacteria	Planctomycetes	Planctomycetes	N	Group 3
202		tr|A0A1Q2MEI7|A0A1Q2MEI7_9BACT	Pfam	906	Bacteria	Planctomycetes	Planctomycetes	N	Group 3
203		tr|A0A1Q2MEP0|A0A1Q2MEP0_9BACT	Pfam	606	Bacteria	Planctomycetes	Planctomycetes	N	Group 3
204		tr|A0A1Q3C536|A0A1Q3C536_CEPFO	Pfam	655	Eukaryota	Viridiplantae	Eukaryota	N	Group 2
205		tr|A0A1Q5PWF1|A0A1Q5PWF1_9ACTO	Pfam	528	Bacteria	Actinobacteria	Actinobacteria	N	Group 4
206		tr|A0A1Q8E5W8|A0A1Q8E5W8_9STRE	Pfam	604	Bacteria	Firmicutes	Firmicutes	N	GH123
207		tr|A0A1R1F0C4|A0A1R1F0C4_9BACL	Pfam	557	Bacteria	Firmicutes	Firmicutes	N	Group 4
208		tr|A0A1R3HXI8|A0A1R3HXI8_9ROSI	Pfam	642	Eukaryota	Viridiplantae	Eukaryota	N	Group 2
209		tr|A0A1R3IYG8|A0A1R3IYG8_COCAP	Pfam	642	Eukaryota	Viridiplantae	Eukaryota	N	Group 2
210		tr|A0A1R3SR73|A0A1R3SR73_9BACT	Pfam	591	Bacteria	Bacteroidetes	Bacteroidetes	N	GH123
211		tr|A0A1S1V5T3|A0A1S1V5T3_9FIRM	Pfam	590	Bacteria	Firmicutes	Firmicutes	N	GH123
212		tr|A0A1S2Y8A3|A0A1S2Y8A3_CICAR	Pfam	648	Eukaryota	Viridiplantae	Eukaryota	N	Group 2
213		tr|A0A1S3CRN0|A0A1S3CRN0_CUCME	Pfam	558	Eukaryota	Viridiplantae	Eukaryota	N	Group 2
214		tr|A0A1S3CRN7|A0A1S3CRN7_CUCME	Pfam	592	Eukaryota	Viridiplantae	Eukaryota	N	Group 2
215		tr|A0A1S3CSY1|A0A1S3CSY1_CUCME	Pfam	649	Eukaryota	Viridiplantae	Eukaryota	N	Group 2
216		tr|A0A1S3U741|A0A1S3U741_VIGRR	Pfam	649	Eukaryota	Viridiplantae	Eukaryota	N	Group 2
217		tr|A0A1S4D724|A0A1S4D724_TOBAC	Pfam	650	Eukaryota	Viridiplantae	Eukaryota	N	Group 2
218		tr|A0A1S9MGK0|A0A1S9MGK0_9MICC	Pfam	565	Bacteria	Actinobacteria	Actinobacteria	N	Group 4
219		tr|A0A1T2XKV4|A0A1T2XKV4_9BACL	Pfam	550	Bacteria	Firmicutes	Firmicutes	N	Group 4
220		tr|A0A1T4MYQ1|A0A1T4MYQ1_9FIRM	Pfam	555	Bacteria	Firmicutes	Firmicutes	N	Group 4
221		tr|A0A1T4QQK8|A0A1T4QQK8_9ENTE	Pfam	553	Bacteria	Firmicutes	Firmicutes	N	GH123
222		tr|A0A1T4YW04|A0A1T4YW04_9BACT	Pfam	573	Bacteria	Verrucomicrobia	Other	N	Group 1
223		tr|A0A1T5NLJ0|A0A1T5NLJ0_9BACT	Pfam	603	Bacteria	Bacteroidetes	Bacteroidetes	N	GH123
224		tr|A0A1U7YT85|A0A1U7YT85_NICSY	Pfam	650	Eukaryota	Viridiplantae	Eukaryota	N	Group 2
225		tr|A0A1U7YV53|A0A1U7YV53_NELNU	Pfam	653	Eukaryota	Viridiplantae	Eukaryota	N	Group 2
226		tr|A0A1U7YXR1|A0A1U7YXR1_NELNU	Pfam	652	Eukaryota	Viridiplantae	Eukaryota	N	Group 2
227		tr|A0A1U7ZAT1|A0A1U7ZAT1_NELNU	Pfam	652	Eukaryota	Viridiplantae	Eukaryota	N	Group 2
228		tr|A0A1U8KQP8|A0A1U8KQP8_GOSHI	Pfam	652	Eukaryota	Viridiplantae	Eukaryota	N	Group 2
229		tr|A0A1U9NNJ2|A0A1U9NNJ2_9BACT	Pfam	481	Bacteria	Planctomycetes	Planctomycetes	N	GH123
230		tr|A0A1V1P8G9|A0A1V1P8G9_9DELT	Pfam	911	Bacteria	Proteobacteria	Proteobacteria	N	Group 1
231		tr|A0A1V4HKC9|A0A1V4HKC9_9BACL	Pfam	545	Bacteria	Firmicutes	Firmicutes	N	Group 3
232		tr|A0A1V4HKG7|A0A1V4HKG7_9BACL	Pfam	549	Bacteria	Firmicutes	Firmicutes	N	Group 4
233		tr|A0A1V9FQB7|A0A1V9FQB7_9BACT	Pfam	555	Bacteria	Bacteroidetes	Bacteroidetes	N	GH123
234		tr|A0A1W1HKY4|A0A1W1HKY4_9DELT	Pfam	931	Bacteria	Proteobacteria	Proteobacteria	N	Group 1
235		tr|A0A1W2AFU0|A0A1W2AFU0_9SPHI	Pfam	577	Bacteria	Bacteroidetes	Bacteroidetes	N	GH123
236		tr|A0A1X0WAV4|A0A1X0WAV4_9GAMM	Pfam	555	Bacteria	Proteobacteria	Proteobacteria	N	Group 4
237		tr|A0A1X1EU91|A0A1X1EU91_PANCY	Pfam	556	Bacteria	Proteobacteria	Proteobacteria	N	Group 4
238		tr|A0A1X7IKR8|A0A1X7IKR8_9BACL	Pfam	538	Bacteria	Firmicutes	Firmicutes	N	Group 3
239		tr|A0A1X7L7N7|A0A1X7L7N7_9BACL	Pfam	555	Bacteria	Firmicutes	Firmicutes	N	Group 4
240		tr|A0A1Y1HH20|A0A1Y1HH20_KLENI	Pfam	684	Eukaryota	Viridiplantae	Eukaryota	N	Group 2
241		tr|A0A1Y2N854|A0A1Y2N854_PSEAH	Pfam	476	Bacteria	Actinobacteria	Actinobacteria	N	Group 1
242		tr|A0A1Y3VLM4|A0A1Y3VLM4_9BACT	Pfam	579	Bacteria	Bacteroidetes	Bacteroidetes	N	GH123
243		tr|A0A1Y3WBS3|A0A1Y3WBS3_9FIRM	Pfam	551	Bacteria	Firmicutes	Firmicutes	N	Group 4
244		tr|A0A1Y3WHH1|A0A1Y3WHH1_9FIRM	Pfam	551	Bacteria	Firmicutes	Firmicutes	N	Group 4
245		tr|A0A1Y4ADU5|A0A1Y4ADU5_9BACT	Pfam	579	Bacteria	Bacteroidetes	Bacteroidetes	N	GH123
246		tr|A0A1Y4HZV5|A0A1Y4HZV5_9FIRM	Pfam	536	Bacteria	Firmicutes	Firmicutes	N	Group 3
247		tr|A0A1Y4I740|A0A1Y4I740_9FIRM	Pfam	558	Bacteria	Firmicutes	Firmicutes	N	Group 4
248		tr|A0A1Y4KZL4|A0A1Y4KZL4_9FIRM	Pfam	593	Bacteria	Firmicutes	Firmicutes	N	GH123
249		tr|A0A1Y4MEQ0|A0A1Y4MEQ0_9FIRM	Pfam	555	Bacteria	Firmicutes	Firmicutes	N	Group 4
250		tr|A0A1Y4S2T1|A0A1Y4S2T1_9FIRM	Pfam	555	Bacteria	Firmicutes	Firmicutes	N	Group 4
251		tr|A0A1Y4TIE9|A0A1Y4TIE9_9FIRM	Pfam	548	Bacteria	Firmicutes	Firmicutes	N	Group 4
252		tr|A0A1Y4TP37|A0A1Y4TP37_9FIRM	Pfam	427	Bacteria	Firmicutes	Firmicutes	N	Group 4
253		tr|A0A1Y5K0N3|A0A1Y5K0N3_9BACL	Pfam	559	Bacteria	Firmicutes	Firmicutes	N	Group 4
254		tr|A0A1Z4L0Z9|A0A1Z4L0Z9_NOSLI	Pfam	547	Bacteria	Cyanobacteria	Cyanobacteria	N	Group 1
255		tr|A0A1Z4NMJ6|A0A1Z4NMJ6_9CYAN	Pfam	553	Bacteria	Cyanobacteria	Cyanobacteria	N	Group 1
256		tr|A0A1Z4RGQ7|A0A1Z4RGQ7_9CYAN	Pfam	545	Bacteria	Cyanobacteria	Cyanobacteria	N	Group 1
257		tr|A0A1Z4RSM5|A0A1Z4RSM5_9CHRO	Pfam	551	Bacteria	Cyanobacteria	Cyanobacteria	N	Group 1
258		tr|A0A200Q261|A0A200Q261_9MAGN	Pfam	650	Eukaryota	Viridiplantae	Eukaryota	N	Group 2
259		tr|A0A221M997|A0A221M997_9BACI	Pfam	548	Bacteria	Firmicutes	Firmicutes	N	Group 4
260		tr|A0A221M9M4|A0A221M9M4_9BACI	Pfam	552	Bacteria	Firmicutes	Firmicutes	N	Group 4
261		tr|A0A225D546|A0A225D546_9BACT	Pfam	949	Bacteria	Planctomycetes	Planctomycetes	N	Group 1
262		tr|A0A231RG36|A0A231RG36_9BACL	Pfam	569	Bacteria	Firmicutes	Firmicutes	N	Group 4
263		tr|A0A231RQ04|A0A231RQ04_9BACL	Pfam	536	Bacteria	Firmicutes	Firmicutes	N	Group 3
264		tr|A0A249T4C1|A0A249T4C1_9BACT	Pfam	584	Bacteria	Bacteroidetes	Bacteroidetes	N	GH123
265		tr|A0A250IKZ5|A0A250IKZ5_9DELT	Pfam	585	Bacteria	Proteobacteria	Proteobacteria	N	Group 1
266		tr|A0A251R9I0|A0A251R9I0_PRUPE	Pfam	593	Eukaryota	Viridiplantae	Eukaryota	N	Group 2
267		tr|A0A251UX29|A0A251UX29_HELAN	Pfam	689	Eukaryota	Viridiplantae	Eukaryota	N	Group 2
268		tr|A0A255EMG6|A0A255EMG6_9ACTN	Pfam	543	Bacteria	Actinobacteria	Actinobacteria	N	Group 4
269		tr|A0A261G6F8|A0A261G6F8_9BIFI	Pfam	606	Bacteria	Actinobacteria	Actinobacteria	N	Group 4
270		tr|A0A286NVH4|A0A286NVH4_9DELT	Pfam	563	Bacteria	Proteobacteria	Proteobacteria	N	Group 1
271		tr|A0A286RDH3|A0A286RDH3_9BACT	Pfam	1039	Bacteria	Planctomycetes	Planctomycetes	N	Group 1
272		tr|A0A286RGM4|A0A286RGM4_9BACT	Pfam	1223	Bacteria	Planctomycetes	Planctomycetes	N	not assigned
273		tr|A0A286RGW9|A0A286RGW9_9BACT	Pfam	585	Bacteria	Planctomycetes	Planctomycetes	N	Group 1
274		tr|A0A287HQB3|A0A287HQB3_HORVV	Pfam	483	Eukaryota	Viridiplantae	Eukaryota	N	Group 2
275		tr|A0A287HQB8|A0A287HQB8_HORVV	Pfam	788	Eukaryota	Viridiplantae	Eukaryota	N	Group 2
276		tr|A0A291GKN3|A0A291GKN3_9MICO	Pfam	544	Bacteria	Actinobacteria	Actinobacteria	N	Group 4
277		tr|A0A291QTT3|A0A291QTT3_9BACT	Pfam	587	Bacteria	Bacteroidetes	Bacteroidetes	N	GH123
278		tr|A0A2A2S3W4|A0A2A2S3W4_9SPHI	Pfam	704	Bacteria	Bacteroidetes	Bacteroidetes	N	not assigned
279		tr|A0A2A3YGG7|A0A2A3YGG7_9MICO	Pfam	550	Bacteria	Actinobacteria	Actinobacteria	N	Group 4
280		tr|A0A2C9UYM2|A0A2C9UYM2_MANES	Pfam	654	Eukaryota	Viridiplantae	Eukaryota	N	Group 2
281		tr|A0A2C9UYN3|A0A2C9UYN3_MANES	Pfam	653	Eukaryota	Viridiplantae	Eukaryota	N	Group 2
282		tr|A0A2G2X137|A0A2G2X137_CAPBA	Pfam	644	Eukaryota	Viridiplantae	Eukaryota	N	Group 2
283		tr|A0A2G2ZS20|A0A2G2ZS20_CAPAN	Pfam	644	Eukaryota	Viridiplantae	Eukaryota	N	Group 2
284		tr|A0A2G3AX23|A0A2G3AX23_CAPCH	Pfam	644	Eukaryota	Viridiplantae	Eukaryota	N	Group 2
285		tr|A0A2G5E9X1|A0A2G5E9X1_AQUCA	Pfam	665	Eukaryota	Viridiplantae	Eukaryota	N	Group 2
286		tr|A0A2G5E9X8|A0A2G5E9X8_AQUCA	Pfam	628	Eukaryota	Viridiplantae	Eukaryota	N	Group 2
287		tr|A0A2G9GNU8|A0A2G9GNU8_9LAMI	Pfam	654	Eukaryota	Viridiplantae	Eukaryota	N	Group 2
288		tr|A0A2H5NSJ4|A0A2H5NSJ4_CITUN	Pfam	580	Eukaryota	Viridiplantae	Eukaryota	N	Group 2
289		tr|A0A2H5NTK4|A0A2H5NTK4_CITUN	Pfam	558	Eukaryota	Viridiplantae	Eukaryota	N	Group 2
290		tr|A0A2H5X3J4|A0A2H5X3J4_9BACT	Pfam	1001	Bacteria.	Other	Other	N	Group 1
291		tr|A0A2H5X3Q8|A0A2H5X3Q8_9BACT	Pfam	619	Bacteria.	Other	Other	N	Group 3
292		tr|A0A2H5XCI8|A0A2H5XCI8_9BACT	Pfam	1150	Bacteria.	Other	Other	N	not assigned
293		tr|A0A2I4EQG5|A0A2I4EQG5_JUGRE	Pfam	650	Eukaryota	Viridiplantae	Eukaryota	N	Group 2
294		tr|A0A2I4EQG8|A0A2I4EQG8_JUGRE	Pfam	648	Eukaryota	Viridiplantae	Eukaryota	N	Group 2
295		tr|A0A2I4EQH2|A0A2I4EQH2_JUGRE	Pfam	649	Eukaryota	Viridiplantae	Eukaryota	N	Group 2
296		tr|A0A2I7ST09|A0A2I7ST09_LACSH	Pfam	571	Bacteria	Firmicutes	Firmicutes	N	GH123
297		tr|A0A2J6KSA6|A0A2J6KSA6_LACSA	Pfam	638	Eukaryota	Viridiplantae	Eukaryota	N	Group 2
298		tr|A0A2K1IS38|A0A2K1IS38_PHYPA	Pfam	648	Eukaryota	Viridiplantae	Eukaryota	N	Group 2
299		tr|A0A2K2FN48|A0A2K2FN48_9FIRM	Pfam	555	Bacteria	Firmicutes	Firmicutes	N	Group 4
300		tr|A0A2K4ZG10|A0A2K4ZG10_9FIRM	Pfam	589	Bacteria	Firmicutes	Firmicutes	N	Group 4
301		tr|A0A2K8KGY2|A0A2K8KGY2_9MOLU	Pfam	755	Bacteria	Tenericutes	Other	N	not assigned
302		tr|A0A2K8XM14|A0A2K8XM14_9FLAO	Pfam	585	Bacteria	Bacteroidetes	Bacteroidetes	N	GH123
303		tr|A0A2K9BP15|A0A2K9BP15_9MOLU	Pfam	711	Bacteria	Tenericutes	Other	N	not assigned
304		tr|A0A2N6U347|A0A2N6U347_9MICO	Pfam	538	Bacteria	Actinobacteria	Actinobacteria	N	Group 4
305		tr|A0A2P5YUH4|A0A2P5YUH4_GOSBA	Pfam	643	Eukaryota	Viridiplantae	Eukaryota	N	Group 2
306		tr|A0A2P6PYI7|A0A2P6PYI7_ROSCH	Pfam	650	Eukaryota	Viridiplantae	Eukaryota	N	Group 2
307		tr|A0A2R3ZA01|A0A2R3ZA01_9FLAO	Pfam	650	Bacteria	Bacteroidetes	Bacteroidetes	N	GH123
308		tr|A0A2R6PZZ5|A0A2R6PZZ5_ACTCC	Pfam	650	Eukaryota	Viridiplantae	Eukaryota	N	Group 2
309		tr|A0A2R6XGQ6|A0A2R6XGQ6_MARPO	Pfam	646	Eukaryota	Viridiplantae	Eukaryota	N	Group 2
310		tr|A0A2R7KAM1|A0A2R7KAM1_9SPHI	Pfam	579	Bacteria	Bacteroidetes	Bacteroidetes	N	GH123
311		tr|A0A2S8SR75|A0A2S8SR75_9BACT	Pfam	635	Bacteria	Abditibacteriota	Other	N	Group 1
312		tr|A0A2T0M1Z6|A0A2T0M1Z6_9ACTN	Pfam	1205	Bacteria	Actinobacteria	Actinobacteria	N	Group 1
313		tr|A0A2T1CML4|A0A2T1CML4_9CYAN	Pfam	511	Bacteria	Cyanobacteria	Cyanobacteria	N	Group 1
314		tr|A0A2T1CMN1|A0A2T1CMN1_9CYAN	Pfam	545	Bacteria	Cyanobacteria	Cyanobacteria	N	Group 1
315		tr|A0A2T4V6M8|A0A2T4V6M8_9DELT	Pfam	559	Bacteria	Proteobacteria	Proteobacteria	N	Group 1
316		tr|A0A2T4VIF7|A0A2T4VIF7_9DELT	Pfam	586	Bacteria	Proteobacteria	Proteobacteria	N	Group 1
317		tr|A0A2T7EXU6|A0A2T7EXU6_9POAL	Pfam	551	Eukaryota	Viridiplantae	Eukaryota	N	Group 2
318		tr|A0A2T7EXW2|A0A2T7EXW2_9POAL	Pfam	657	Eukaryota	Viridiplantae	Eukaryota	N	Group 2
319		tr|A0A2T7QAI4|A0A2T7QAI4_9BACT	Pfam	534	Bacteria	Bacteroidetes	Bacteroidetes	N	GH123
320		tr|A0A2U0ZQ26|A0A2U0ZQ26_9BACT	Pfam	565	Bacteria	Bacteroidetes	Bacteroidetes	N	Group 3
321		tr|A0A2U1B7U2|A0A2U1B7U2_9BACT	Pfam	1231	Bacteria	Lentisphaerae	Other	N	Group 1
322		tr|A0A2U1B9A7|A0A2U1B9A7_9BACT	Pfam	594	Bacteria	Lentisphaerae	Other	N	not assigned
323		tr|A0A2U1BA53|A0A2U1BA53_9BACT	Pfam	549	Bacteria	Lentisphaerae	Other	N	Group 4
324		tr|A0A2U1NBL0|A0A2U1NBL0_ARTAN	Pfam	647	Eukaryota	Viridiplantae	Eukaryota	N	Group 2
325		tr|A0A2V4W6F8|A0A2V4W6F8_9BACL	Pfam	555	Bacteria	Firmicutes	Firmicutes	N	Group 4
326		tr|A0A2V5KAD1|A0A2V5KAD1_9BACL	Pfam	592	Bacteria	Firmicutes	Firmicutes	N	Group 1
327		tr|A0A2V5KPT7|A0A2V5KPT7_9BACL	Pfam	548	Bacteria	Firmicutes	Firmicutes	N	Group 4
328		tr|A0A2W7RVD7|A0A2W7RVD7_9BACT	Pfam	612	Bacteria	Bacteroidetes	Bacteroidetes	N	Group 1
329		tr|A0A2X4WJF7|A0A2X4WJF7_LEDLE	Pfam	550	Bacteria	Firmicutes	Firmicutes	N	Group 4
330		tr|A0A2Z2NL59|A0A2Z2NL59_9GAMM	Pfam	641	Bacteria	Proteobacteria	Proteobacteria	N	Group 1
331		tr|A0A2Z3MT19|A0A2Z3MT19_9BACT	Pfam	643	Bacteria	Bacteroidetes	Bacteroidetes	N	Group 1
332		tr|A0A2Z4WC64|A0A2Z4WC64_9CLOT	Pfam	580	Bacteria	Firmicutes	Firmicutes	N	GH123
333		tr|A0A2Z7AEP9|A0A2Z7AEP9_9LAMI	Pfam	635	Eukaryota	Viridiplantae	Eukaryota	N	Group 2
334		tr|A0A314Z3L6|A0A314Z3L6_PRUYE	Pfam	624	Eukaryota	Viridiplantae	Eukaryota	N	Group 2
335		tr|A0A318SW57|A0A318SW57_9RHOB	Pfam	562	Bacteria	Proteobacteria	Proteobacteria	N	Group 4
336		tr|A0A326U431|A0A326U431_9CHLR	Pfam	569	Bacteria	Chloroflexi	Other	N	GH123
337		tr|A0A327Q3I3|A0A327Q3I3_9BACT	Pfam	583	Bacteria	Bacteroidetes	Bacteroidetes	N	GH123
338		tr|A0A328D500|A0A328D500_9ASTE	Pfam	649	Eukaryota	Viridiplantae	Eukaryota	N	Group 2
339		tr|A0A328TT98|A0A328TT98_9BACL	Pfam	527	Bacteria	Firmicutes	Firmicutes	N	Group 3
340		tr|A0A328TU38|A0A328TU38_9BACL	Pfam	559	Bacteria	Firmicutes	Firmicutes	N	Group 4
341		tr|A0A328TX86|A0A328TX86_9BACL	Pfam	550	Bacteria	Firmicutes	Firmicutes	N	Group 4
342		tr|A0A328TXH4|A0A328TXH4_9BACL	Pfam	550	Bacteria	Firmicutes	Firmicutes	N	Group 4
343		tr|A0A328TZW2|A0A328TZW2_9BACL	Pfam	590	Bacteria	Firmicutes	Firmicutes	N	Group 1
344		tr|A0A328UB38|A0A328UB38_9FIRM	Pfam	555	Bacteria	Firmicutes	Firmicutes	N	Group 4
345		tr|A0A329KCE3|A0A329KCE3_9BACL	Pfam	563	Bacteria	Firmicutes	Firmicutes	N	Group 4
346		tr|A0A329MMA0|A0A329MMA0_9BACL	Pfam	552	Bacteria	Firmicutes	Firmicutes	N	Group 4
347		tr|A0A329MZY1|A0A329MZY1_9FLAO	Pfam	587	Bacteria	Bacteroidetes	Bacteroidetes	N	GH123
348		tr|A0A329RRC7|A0A329RRC7_9STRA	Pfam	840	Eukaryota	Sar	Eukaryota	N	GH123
349		tr|A0A368W5I6|A0A368W5I6_9BACL	Pfam	553	Bacteria	Firmicutes	Firmicutes	N	Group 4
350		tr|A0A369XYK2|A0A369XYK2_9FUSO	Pfam	571	Bacteria	Fusobacteria	Other	N	GH123
351		tr|A0A373J726|A0A373J726_9BACE	Pfam	562	Bacteria	Bacteroidetes	Bacteroidetes	N	Group 3
352		tr|A0A374A8H2|A0A374A8H2_9BACT	Pfam	579	Bacteria	Bacteroidetes	Bacteroidetes	N	GH123
353		tr|A0A374VFZ1|A0A374VFZ1_9BACE	Pfam	588	Bacteria	Bacteroidetes	Bacteroidetes	N	GH123
354		tr|A0A374WAM1|A0A374WAM1_9BACE	Pfam	583	Bacteria	Bacteroidetes	Bacteroidetes	N	GH123
355		tr|A0A377KJV3|A0A377KJV3_9ENTE	Pfam	568	Bacteria	Firmicutes	Firmicutes	N	GH123
356		tr|A0A388MCZ7|A0A388MCZ7_CHABU	Pfam	482	Eukaryota	Viridiplantae	Eukaryota	N	Group 2
357		tr|A0A397YF86|A0A397YF86_BRACM	Pfam	648	Eukaryota	Viridiplantae	Eukaryota	N	Group 2
358		tr|A0A399CW13|A0A399CW13_9BACT	Pfam	559	Bacteria	Bacteroidetes	Bacteroidetes	N	GH123
359		tr|A0A399CXS9|A0A399CXS9_9BACT	Pfam	1013	Bacteria	Bacteroidetes	Bacteroidetes	N	Group 1
360		tr|A0A399ETD9|A0A399ETD9_9DEIN	Pfam	525	Bacteria	Deinococcus-Thermus	Other	N	Group 1
361		tr|A0A399SS59|A0A399SS59_9BACT	Pfam	603	Bacteria	Bacteroidetes	Bacteroidetes	N	GH123
362		tr|A0A399SUW2|A0A399SUW2_9BACT	Pfam	560	Bacteria	Bacteroidetes	Bacteroidetes	N	Group 3
363		tr|A0A399SZI2|A0A399SZI2_9BACT	Pfam	1010	Bacteria	Bacteroidetes	Bacteroidetes	N	Group 1
364		tr|A0A399T4G8|A0A399T4G8_9BACT	Pfam	588	Bacteria	Bacteroidetes	Bacteroidetes	N	GH123
365		tr|A0A3A5FNU1|A0A3A5FNU1_9DELT	Pfam	617	Bacteria	Proteobacteria	Proteobacteria	N	Group 1
366		tr|A0A3A5GCH3|A0A3A5GCH3_9DELT	Pfam	561	Bacteria	Proteobacteria	Proteobacteria	N	Group 1
367		tr|A0A3A9AW70|A0A3A9AW70_9BACT	Pfam	576	Bacteria.	Other	Other	N	Group 4
368		tr|A0A3A9D6I0|A0A3A9D6I0_9BACT	Pfam	592	Bacteria.	Other	Other	N	Group 4
369		tr|A0A3A9EPI5|A0A3A9EPI5_9FIRM	Pfam	541	Bacteria	Firmicutes	Firmicutes	N	Group 4
370		tr|A0A3B0CMH8|A0A3B0CMH8_9BACL	Pfam	554	Bacteria	Firmicutes	Firmicutes	N	Group 4
371		tr|A0A3B6AUI3|A0A3B6AUI3_WHEAT	Pfam	657	Eukaryota	Viridiplantae	Eukaryota	N	Group 2
372		tr|A0A3B6AVY5|A0A3B6AVY5_WHEAT	Pfam	662	Eukaryota	Viridiplantae	Eukaryota	N	Group 2
373		tr|A0A3B6C5X1|A0A3B6C5X1_WHEAT	Pfam	657	Eukaryota	Viridiplantae	Eukaryota	N	Group 2
374		tr|A0A3B6DDG4|A0A3B6DDG4_WHEAT	Pfam	657	Eukaryota	Viridiplantae	Eukaryota	N	Group 2
375		tr|A0A3E1NFS7|A0A3E1NFS7_9BACT	Pfam	584	Bacteria	Bacteroidetes	Bacteroidetes	N	Group 3
376		tr|A0A3E2N5L7|A0A3E2N5L7_9CLOT	Pfam	552	Bacteria	Firmicutes	Firmicutes	N	Group 4
377		tr|A0A3E2SXE5|A0A3E2SXE5_9FIRM	Pfam	612	Bacteria	Firmicutes	Firmicutes	N	GH123
378		tr|A0A3E3JYX1|A0A3E3JYX1_9FIRM	Pfam	551	Bacteria	Firmicutes	Firmicutes	N	Group 4
379		tr|A0A3E3K0H9|A0A3E3K0H9_9FIRM	Pfam	562	Bacteria	Firmicutes	Firmicutes	N	Group 4
380		tr|A0A3G9J5S3|A0A3G9J5S3_9BACL	Pfam	590	Bacteria	Firmicutes	Firmicutes	N	Group 1
381		tr|A0A3G9J9M1|A0A3G9J9M1_9BACL	Pfam	577	Bacteria	Firmicutes	Firmicutes	N	Group 1
382		tr|A0A3G9JJ97|A0A3G9JJ97_9BACL	Pfam	551	Bacteria	Firmicutes	Firmicutes	N	Group 4
383		tr|A0A3L6QVD7|A0A3L6QVD7_PANMI	Pfam	603	Eukaryota	Viridiplantae	Eukaryota	N	Group 2
384		tr|A0A3L6TGC3|A0A3L6TGC3_PANMI	Pfam	658	Eukaryota	Viridiplantae	Eukaryota	N	Group 2
385		tr|A0A3L7Z0B4|A0A3L7Z0B4_9BACE	Pfam	598	Bacteria	Bacteroidetes	Bacteroidetes	N	GH123
386		tr|A0A3M6VAB1|A0A3M6VAB1_9STRA	Pfam	709	Eukaryota	Sar	Eukaryota	N	GH123
387		tr|A0A3N4M673|A0A3N4M673_9BACT	Pfam	579	Bacteria	Bacteroidetes	Bacteroidetes	N	GH123
388		tr|A0A3N4Q7J1|A0A3N4Q7J1_9BACT	Pfam	541	Bacteria	Bacteroidetes	Bacteroidetes	N	Group 3
389		tr|A0A3N6S0V1|A0A3N6S0V1_BRACR	Pfam	667	Eukaryota	Viridiplantae	Eukaryota	N	Group 2
390		tr|A0A3N7CXB4|A0A3N7CXB4_9SPHI	Pfam	576	Bacteria	Bacteroidetes	Bacteroidetes	N	GH123
391		tr|A0A3P2AFU7|A0A3P2AFU7_9FIRM	Pfam	565	Bacteria	Firmicutes	Firmicutes	N	Group 4
392		tr|A0A3Q0EZV6|A0A3Q0EZV6_VIGRR	Pfam	658	Eukaryota	Viridiplantae	Eukaryota	N	Group 2
393		tr|A0A3Q0F2S4|A0A3Q0F2S4_VIGRR	Pfam	602	Eukaryota	Viridiplantae	Eukaryota	N	Group 2
394		tr|A0A3Q7GB12|A0A3Q7GB12_SOLLC	Pfam	503	Eukaryota	Viridiplantae	Eukaryota	N	Group 2
395		tr|A0A3Q9I6I7|A0A3Q9I6I7_9BACL	Pfam	558	Bacteria	Firmicutes	Firmicutes	N	Group 4
396		tr|A0A3R5WVN0|A0A3R5WVN0_9FIRM	Pfam	553	Bacteria	Firmicutes	Firmicutes	N	Group 4
397		tr|A0A3R5WW97|A0A3R5WW97_9FIRM	Pfam	549	Bacteria	Firmicutes	Firmicutes	N	Group 4
398		tr|A0A3S1BKZ4|A0A3S1BKZ4_9BACT	Pfam	575	Bacteria	Bacteroidetes	Bacteroidetes	N	GH123
399		tr|A0A3S1BSX9|A0A3S1BSX9_9BACL	Pfam	554	Bacteria	Firmicutes	Firmicutes	N	Group 4
400		tr|A0A3S1K4W9|A0A3S1K4W9_9BACL	Pfam	581	Bacteria	Firmicutes	Firmicutes	N	GH123
401		tr|A0A3S3P888|A0A3S3P888_9MAGN	Pfam	650	Eukaryota	Viridiplantae	Eukaryota	N	Group 2
402		tr|A0A3T1D5K3|A0A3T1D5K3_9BACL	Pfam	561	Bacteria	Firmicutes	Firmicutes	N	Group 4
403		tr|A0A401FQM9|A0A401FQM9_9DELT	Pfam	1004	Bacteria	Proteobacteria	Proteobacteria	N	Group 1
404		tr|A0A401I2X3|A0A401I2X3_9BACL	Pfam	555	Bacteria	Firmicutes	Firmicutes	N	Group 4
405		tr|A0A413HXH9|A0A413HXH9_9FIRM	Pfam	539	Bacteria	Firmicutes	Firmicutes	N	Group 3
406		tr|A0A413I1W6|A0A413I1W6_9FIRM	Pfam	569	Bacteria	Firmicutes	Firmicutes	N	Group 4
407		tr|A0A416ESM6|A0A416ESM6_9FIRM	Pfam	585	Bacteria	Firmicutes	Firmicutes	N	Group 4
408		tr|A0A421BG47|A0A421BG47_9LACT	Pfam	567	Bacteria	Firmicutes	Firmicutes	N	GH123
409		tr|A0A421FIS3|A0A421FIS3_9STRA	Pfam	450	Eukaryota	Sar	Eukaryota	N	GH123
410		tr|A0A430FNC0|A0A430FNC0_9BIFI	Pfam	612	Bacteria	Actinobacteria	Actinobacteria	N	Group 4
411		tr|A0A430J9F0|A0A430J9F0_9BACL	Pfam	560	Bacteria	Firmicutes	Firmicutes	N	Group 4
412		tr|A0A430JGF1|A0A430JGF1_9BACL	Pfam	559	Bacteria	Firmicutes	Firmicutes	N	Group 4
413		tr|A0A445BQV9|A0A445BQV9_ARAHY	Pfam	664	Eukaryota	Viridiplantae	Eukaryota	N	Group 2
414		tr|A0A445BR05|A0A445BR05_ARAHY	Pfam	649	Eukaryota	Viridiplantae	Eukaryota	N	Group 2
415		tr|A0A445CBU8|A0A445CBU8_ARAHY	Pfam	690	Eukaryota	Viridiplantae	Eukaryota	N	Group 2
416		tr|A0A445CC29|A0A445CC29_ARAHY	Pfam	649	Eukaryota	Viridiplantae	Eukaryota	N	Group 2
417		tr|A0A445K400|A0A445K400_GLYSO	Pfam	593	Eukaryota	Viridiplantae	Eukaryota	N	Group 2
418		tr|A0A445K430|A0A445K430_GLYSO	Pfam	531	Eukaryota	Viridiplantae	Eukaryota	N	Group 2
419		tr|A0A445K432|A0A445K432_GLYSO	Pfam	649	Eukaryota	Viridiplantae	Eukaryota	N	Group 2
420		tr|A0A445KV11|A0A445KV11_GLYSO	Pfam	660	Eukaryota	Viridiplantae	Eukaryota	N	Group 2
421		tr|A0A446KT73|A0A446KT73_TRITD	Pfam	657	Eukaryota	Viridiplantae	Eukaryota	N	Group 2
422		tr|A0A446KT83|A0A446KT83_TRITD	Pfam	656	Eukaryota	Viridiplantae	Eukaryota	N	Group 2
423		tr|A0A446M3D0|A0A446M3D0_TRITD	Pfam	656	Eukaryota	Viridiplantae	Eukaryota	N	Group 2
424		tr|A0A446M3N4|A0A446M3N4_TRITD	Pfam	657	Eukaryota	Viridiplantae	Eukaryota	N	Group 2
425		tr|A0A453B7F4|A0A453B7F4_AEGTS	Pfam	653	Eukaryota	Viridiplantae	Eukaryota	N	Group 2
426		tr|A0A453B7I8|A0A453B7I8_AEGTS	Pfam	657	Eukaryota	Viridiplantae	Eukaryota	N	Group 2
427		tr|A0A453B7Q7|A0A453B7Q7_AEGTS	Pfam	594	Eukaryota	Viridiplantae	Eukaryota	N	Group 2
428		tr|A0A453B820|A0A453B820_AEGTS	Pfam	423	Eukaryota	Viridiplantae	Eukaryota	N	Group 2
429		tr|A0A453B825|A0A453B825_AEGTS	Pfam	481	Eukaryota	Viridiplantae	Eukaryota	N	Group 2
430		tr|A0A484DUR4|A0A484DUR4_BRELC	Pfam	822	Eukaryota	Sar	Eukaryota	N	GH123
431		tr|A0A494Y0L8|A0A494Y0L8_9BACL	Pfam	562	Bacteria	Firmicutes	Firmicutes	N	Group 4
432		tr|A0A498HUC2|A0A498HUC2_MALDO	Pfam	676	Eukaryota	Viridiplantae	Eukaryota	N	Group 2
433		tr|A0A498J641|A0A498J641_MALDO	Pfam	700	Eukaryota	Viridiplantae	Eukaryota	N	Group 2
434		tr|A0A4D7CTK1|A0A4D7CTK1_9ENTE	Pfam	546	Bacteria	Firmicutes	Firmicutes	N	GH123
435		tr|A0A4D9BCT2|A0A4D9BCT2_SALSN	Pfam	687	Eukaryota	Viridiplantae	Eukaryota	N	Group 2
436		tr|A0A4P1QY43|A0A4P1QY43_LUPAN	Pfam	647	Eukaryota	Viridiplantae	Eukaryota	N	Group 2
437		tr|A0A4Q2KC88|A0A4Q2KC88_9FIRM	Pfam	605	Bacteria	Firmicutes	Firmicutes	N	not assigned
438		tr|A0A4Q5NP67|A0A4Q5NP67_9BACT	Pfam	688	Bacteria.	Other	Other	N	Group 1
439		tr|A0A4Q9DIK1|A0A4Q9DIK1_9BACL	Pfam	570	Bacteria	Firmicutes	Firmicutes	N	GH123
440		tr|A0A4Q9DQ40|A0A4Q9DQ40_9BACL	Pfam	567	Bacteria	Firmicutes	Firmicutes	N	Group 4
441		tr|A0A4Q9XQ51|A0A4Q9XQ51_9ALTE	Pfam	413	Bacteria	Proteobacteria	Proteobacteria	N	not assigned
442		tr|A0A4R0HE79|A0A4R0HE79_9ACTN	Pfam	550	Bacteria	Actinobacteria	Actinobacteria	N	Group 4
443		tr|A0A4R0HK24|A0A4R0HK24_9ACTN	Pfam	824	Bacteria	Actinobacteria	Actinobacteria	N	Group 1
444		tr|A0A4R1HQ80|A0A4R1HQ80_9GAMM	Pfam	586	Bacteria	Proteobacteria	Proteobacteria	N	not assigned
445		tr|A0A4R1LZ60|A0A4R1LZ60_9SPHI	Pfam	722	Bacteria	Bacteroidetes	Bacteroidetes	N	not assigned
446		tr|A0A4R3VTY5|A0A4R3VTY5_9SPHI	Pfam	582	Bacteria	Bacteroidetes	Bacteroidetes	N	GH123
447		tr|A0A4R4YW47|A0A4R4YW47_9ACTN	Pfam	540	Bacteria	Actinobacteria	Actinobacteria	N	Group 4
448		tr|A0A4R4ZKR7|A0A4R4ZKR7_9ACTN	Pfam	1178	Bacteria	Actinobacteria	Actinobacteria	N	Group 1
449		tr|A0A4R4ZM33|A0A4R4ZM33_9ACTN	Pfam	684	Bacteria	Actinobacteria	Actinobacteria	N	not assigned
450		tr|A0A4R5DCI0|A0A4R5DCI0_9ACTN	Pfam	571	Bacteria	Actinobacteria	Actinobacteria	N	Group 4
451		tr|A0A4R5KBS5|A0A4R5KBS5_9BACL	Pfam	583	Bacteria	Firmicutes	Firmicutes	N	GH123
452		tr|A0A4R9C2K4|A0A4R9C2K4_9FIRM	Pfam	537	Bacteria	Firmicutes	Firmicutes	N	GH123
453		tr|A0A4S4BLB9|A0A4S4BLB9_9BACL	Pfam	563	Bacteria	Firmicutes	Firmicutes	N	Group 4
454		tr|A0A4S8J359|A0A4S8J359_MUSBA	Pfam	649	Eukaryota	Viridiplantae	Eukaryota	N	Group 2
455		tr|A0A4U0FA45|A0A4U0FA45_9BACL	Pfam	553	Bacteria	Firmicutes	Firmicutes	N	Group 4
456		tr|A0A4U0FGQ5|A0A4U0FGQ5_9BACL	Pfam	587	Bacteria	Firmicutes	Firmicutes	N	Group 1
457		tr|A0A4U0PGN9|A0A4U0PGN9_9SPHI	Pfam	577	Bacteria	Bacteroidetes	Bacteroidetes	N	GH123
458		tr|A0A4U0ZIA2|A0A4U0ZIA2_9DELT	Pfam	851	Bacteria	Proteobacteria	Proteobacteria	N	Group 1
459		tr|A0A4U1HV30|A0A4U1HV30_9DELT	Pfam	764	Bacteria	Proteobacteria	Proteobacteria	N	Group 1
460		tr|A0A4U1HZI5|A0A4U1HZI5_9DELT	Pfam	641	Bacteria	Proteobacteria	Proteobacteria	N	Group 1
461		tr|A0A4U1JFG0|A0A4U1JFG0_9DELT	Pfam	768	Bacteria	Proteobacteria	Proteobacteria	N	Group 1
462		tr|A0A4U5MBM6|A0A4U5MBM6_POPAL	Pfam	652	Eukaryota	Viridiplantae	Eukaryota	N	Group 2
463		tr|A0A4U6W0U9|A0A4U6W0U9_SETVI	Pfam	551	Eukaryota	Viridiplantae	Eukaryota	N	Group 2
464		tr|A0A4U6W2I7|A0A4U6W2I7_SETVI	Pfam	657	Eukaryota	Viridiplantae	Eukaryota	N	Group 2
465		tr|A0A4V6KBJ1|A0A4V6KBJ1_HATHI	Pfam	575	Bacteria	Firmicutes	Firmicutes	N	GH123
466		tr|A0A4V6WQL0|A0A4V6WQL0_9DELT	Pfam	629	Bacteria	Proteobacteria	Proteobacteria	N	Group 1
467		tr|A0A4Y1WR79|A0A4Y1WR79_9BACT	Pfam	589	Bacteria	Bacteroidetes	Bacteroidetes	N	GH123
468		tr|A0A4Y1WT70|A0A4Y1WT70_9BACT	Pfam	584	Bacteria	Bacteroidetes	Bacteroidetes	N	GH123
469		tr|A0A4Y1X2W8|A0A4Y1X2W8_9BACT	Pfam	589	Bacteria	Bacteroidetes	Bacteroidetes	N	GH123
470		tr|A0A4Y7I9D7|A0A4Y7I9D7_PAPSO	Pfam	659	Eukaryota	Viridiplantae	Eukaryota	N	Group 2
471		tr|A0A4Y8AWM0|A0A4Y8AWM0_9FLAO	Pfam	588	Bacteria	Bacteroidetes	Bacteroidetes	N	GH123
472		tr|A0A4Y8LWX3|A0A4Y8LWX3_9BACL	Pfam	552	Bacteria	Firmicutes	Firmicutes	N	Group 4
473		tr|A0A4Y8WPH4|A0A4Y8WPH4_9PORP	Pfam	581	Bacteria	Bacteroidetes	Bacteroidetes	N	GH123
474		tr|A0A512MAF8|A0A512MAF8_9BACT	Pfam	579	Bacteria	Verrucomicrobia	Other	N	Group 1
475		tr|A0A512RPC6|A0A512RPC6_9BACT	Pfam	550	Bacteria	Bacteroidetes	Bacteroidetes	N	Group 4
476		tr|A0A516PXL8|A0A516PXL8_9ACTN	Pfam	555	Bacteria	Actinobacteria	Actinobacteria	N	Group 4
477		tr|A0A517N8D9|A0A517N8D9_9BACT	Pfam	688	Bacteria	Other	Other	N	Group 1
478		tr|A0A517SF29|A0A517SF29_9PLAN	Pfam	598	Bacteria	Planctomycetes	Planctomycetes	N	Group 4
479		tr|A0A517YSQ3|A0A517YSQ3_9BACT	Pfam	615	Bacteria	Planctomycetes	Planctomycetes	N	Group 1
480		tr|A0A518E2X1|A0A518E2X1_9BACT	Pfam	905	Bacteria	Planctomycetes	Planctomycetes	N	not assigned
481		tr|A0A518LHQ3|A0A518LHQ3_9BACT	Pfam	1057	Bacteria	Planctomycetes	Planctomycetes	N	Group 1
482		tr|A0A521ABD6|A0A521ABD6_9BACT	Pfam	596	Bacteria	Bacteroidetes	Bacteroidetes	N	GH123
483		tr|A0A540LJI2|A0A540LJI2_MALBA	Pfam	635	Eukaryota	Viridiplantae	Eukaryota	N	Group 2
484		tr|A0A540LUH0|A0A540LUH0_MALBA	Pfam	663	Eukaryota	Viridiplantae	Eukaryota	N	Group 2
485		tr|A0A559KGF5|A0A559KGF5_9BACL	Pfam	552	Bacteria	Firmicutes	Firmicutes	N	Group 4
486		tr|A0A561B8U2|A0A561B8U2_9ACTN	Pfam	822	Bacteria	Actinobacteria	Actinobacteria	N	Group 1
487		tr|A0A561Q9X0|A0A561Q9X0_9BACL	Pfam	549	Bacteria	Firmicutes	Firmicutes	N	Group 4
488		tr|A0A565AW11|A0A565AW11_9BRAS	Pfam	639	Eukaryota	Viridiplantae	Eukaryota	N	Group 2
489		tr|A0A5A7PZN8|A0A5A7PZN8_STRAF	Pfam	772	Eukaryota	Viridiplantae	Eukaryota	N	Group 2
490		tr|A0A5B0FPY4|A0A5B0FPY4_9BACT	Pfam	640	Bacteria	Bacteroidetes	Bacteroidetes	N	Group 1
491		tr|A0A5B6VCY9|A0A5B6VCY9_9ROSI	Pfam	640	Eukaryota	Viridiplantae	Eukaryota	N	Group 2
492		tr|A0A5B8VIY9|A0A5B8VIY9_9BACT	Pfam	634	Bacteria	Bacteroidetes	Bacteroidetes	N	GH123
493		tr|A0A5B9WEV9|A0A5B9WEV9_9BACT	Pfam	586	Bacteria	Planctomycetes	Planctomycetes	N	Group 4
494		tr|A0A5B9WFF0|A0A5B9WFF0_9BACT	Pfam	977	Bacteria	Planctomycetes	Planctomycetes	N	Group 1
495		tr|A0A5B9Y5L3|A0A5B9Y5L3_9MOLU	Pfam	754	Bacteria	Tenericutes	Other	N	not assigned
496		tr|A0A5C4TC64|A0A5C4TC64_9BACL	Pfam	562	Bacteria	Firmicutes	Firmicutes	N	Group 4
497		tr|A0A5C4UTW0|A0A5C4UTW0_9ACTN	Pfam	838	Bacteria	Actinobacteria	Actinobacteria	N	Group 1
498		tr|A0A5C5VXW5|A0A5C5VXW5_9BACT	Pfam	950	Bacteria	Planctomycetes	Planctomycetes	N	Group 1
499		tr|A0A5C5Z807|A0A5C5Z807_9BACT	Pfam	816	Bacteria	Other	Other	N	Group 1
500		tr|A0A5C7EZE1|A0A5C7EZE1_9ACTN	Pfam	1064	Bacteria	Actinobacteria	Actinobacteria	N	GH123
501		tr|A0A5C7H5N2|A0A5C7H5N2_9ROSI	Pfam	673	Eukaryota	Viridiplantae	Eukaryota	N	Group 2
502		tr|A0A5D0CXL4|A0A5D0CXL4_9BACL	Pfam	582	Bacteria	Firmicutes	Firmicutes	N	GH123
503		tr|A0A5D2W6F7|A0A5D2W6F7_GOSMU	Pfam	643	Eukaryota	Viridiplantae	Eukaryota	N	Group 2
504		tr|A0A5D2W6R8|A0A5D2W6R8_GOSMU	Pfam	613	Eukaryota	Viridiplantae	Eukaryota	N	Group 2
505		tr|A0A5D2W6Y4|A0A5D2W6Y4_GOSMU	Pfam	652	Eukaryota	Viridiplantae	Eukaryota	N	Group 2
506		tr|A0A5D3AFY1|A0A5D3AFY1_GOSMU	Pfam	615	Eukaryota	Viridiplantae	Eukaryota	N	Group 2
507		tr|A0A5D3BFR0|A0A5D3BFR0_CUCME	Pfam	649	Eukaryota	Viridiplantae	Eukaryota	N	Group 2
508		tr|A0A5D6Y9K1|A0A5D6Y9K1_9STRA	Pfam	674	Eukaryota	Sar	Eukaryota	N	GH123
509		tr|A0A5D8YUJ5|A0A5D8YUJ5_9SPHI	Pfam	613	Bacteria	Bacteroidetes	Bacteroidetes	N	Group 3
510		tr|A0A5E4F782|A0A5E4F782_PRUDU	Pfam	650	Eukaryota	Viridiplantae	Eukaryota	N	Group 2
511		tr|A0A5J4ZNI3|A0A5J4ZNI3_9ASTE	Pfam	659	Eukaryota	Viridiplantae	Eukaryota	N	Group 2
512		tr|A0A5J5FX86|A0A5J5FX86_9GAMM	Pfam	563	Bacteria	Proteobacteria	Proteobacteria	N	Group 4
513		tr|A0A5J9VSX4|A0A5J9VSX4_9POAL	Pfam	840	Eukaryota	Viridiplantae	Eukaryota	N	Group 2
514		tr|A0A5K7XEF6|A0A5K7XEF6_9BACT	Pfam	597	Bacteria	Planctomycetes	Planctomycetes	N	Group 4
515		tr|A0A5K7XEH6|A0A5K7XEH6_9BACT	Pfam	589	Bacteria	Planctomycetes	Planctomycetes	N	Group 4
516		tr|A0A5N5GWG5|A0A5N5GWG5_9ROSA	Pfam	650	Eukaryota	Viridiplantae	Eukaryota	N	Group 2
517		tr|A0A5N5HJC3|A0A5N5HJC3_9ROSA	Pfam	647	Eukaryota	Viridiplantae	Eukaryota	N	Group 2
518		tr|A0A5N5KCL6|A0A5N5KCL6_9ROSI	Pfam	654	Eukaryota	Viridiplantae	Eukaryota	N	Group 2
519		tr|A0A5N6ND89|A0A5N6ND89_9ASTR	Pfam	638	Eukaryota	Viridiplantae	Eukaryota	N	Group 2
520		tr|A0A5R9GBW9|A0A5R9GBW9_9BACL	Pfam	564	Bacteria	Firmicutes	Firmicutes	N	Group 4
521		tr|A0A5R9GC66|A0A5R9GC66_9BACL	Pfam	598	Bacteria	Firmicutes	Firmicutes	N	Group 1
522		tr|A0A5R9GKV1|A0A5R9GKV1_9BACL	Pfam	562	Bacteria	Firmicutes	Firmicutes	N	Group 4
523		tr|A0A5R9QPM6|A0A5R9QPM6_9BACT	Pfam	678	Bacteria	Bacteroidetes	Bacteroidetes	N	GH123
524		tr|A0A5S5C848|A0A5S5C848_9BACL	Pfam	564	Bacteria	Firmicutes	Firmicutes	N	Group 4
525		tr|A0A5S5CB83|A0A5S5CB83_9BACL	Pfam	602	Bacteria	Firmicutes	Firmicutes	N	GH123
526		tr|A0A5S5CLS2|A0A5S5CLS2_9BACL	Pfam	556	Bacteria	Firmicutes	Firmicutes	N	Group 3
527		tr|A0A656HCL2|A0A656HCL2_THINJ	Pfam	604	Bacteria	Proteobacteria	Proteobacteria	N	Group 1
528		tr|A0A6A2ZFN1|A0A6A2ZFN1_HIBSY	Pfam	655	Eukaryota	Viridiplantae	Eukaryota	N	Group 2
529		tr|A0A6A3AMW7|A0A6A3AMW7_HIBSY	Pfam	655	Eukaryota	Viridiplantae	Eukaryota	N	Group 2
530		tr|A0A6A3EGH0|A0A6A3EGH0_9STRA	Pfam	873	Eukaryota	Sar	Eukaryota	N	GH123
531		tr|A0A6A4DUY0|A0A6A4DUY0_9STRA	Pfam	860	Eukaryota	Sar	Eukaryota	N	GH123
532		tr|A0A6A4LNY5|A0A6A4LNY5_9ERIC	Pfam	705	Eukaryota	Viridiplantae	Eukaryota	N	Group 2
533		tr|A0A6A5P7A1|A0A6A5P7A1_LUPAL	Pfam	654	Eukaryota	Viridiplantae	Eukaryota	N	Group 2
534		tr|A0A6A6NDN9|A0A6A6NDN9_HEVBR	Pfam	676	Eukaryota	Viridiplantae	Eukaryota	N	Group 2
535		tr|A0A6B8RDZ1|A0A6B8RDZ1_9BACL	Pfam	552	Bacteria	Firmicutes	Firmicutes	N	Group 4
536		tr|A0A6C0FTP7|A0A6C0FTP7_9BACL	Pfam	618	Bacteria	Firmicutes	Firmicutes	N	Group 1
537		tr|A0A6C0FYW1|A0A6C0FYW1_9BACL	Pfam	593	Bacteria	Firmicutes	Firmicutes	N	Group 1
538		tr|A0A6C0G2A4|A0A6C0G2A4_9BACL	Pfam	602	Bacteria	Firmicutes	Firmicutes	N	Group 1
539		tr|A0A6C0G787|A0A6C0G787_9BACL	Pfam	556	Bacteria	Firmicutes	Firmicutes	N	Group 4
540		tr|A0A6C2UL22|A0A6C2UL22_9BACT	Pfam	862	Bacteria	Kiritimatiellaeota	Other	N	not assigned
541		tr|A0A6D2IES5|A0A6D2IES5_9BRAS	Pfam	647	Eukaryota	Viridiplantae	Eukaryota	N	Group 2
542		tr|A0A6G7WYN4|A0A6G7WYN4_9FIRM	Pfam	566	Bacteria	Firmicutes	Firmicutes	N	GH123
543		tr|A0A6I2GPA9|A0A6I2GPA9_9DELT	Pfam	636	Bacteria	Proteobacteria	Proteobacteria	N	Group 1
544		tr|A0A6I2GQ01|A0A6I2GQ01_9DELT	Pfam	577	Bacteria	Proteobacteria	Proteobacteria	N	Group 1
545		tr|A0A6I9Q961|A0A6I9Q961_ELAGV	Pfam	651	Eukaryota	Viridiplantae	Eukaryota	N	Group 2
546		tr|A0A6I9TKQ5|A0A6I9TKQ5_SESIN	Pfam	654	Eukaryota	Viridiplantae	Eukaryota	N	Group 2
547		tr|A0A6J0KV74|A0A6J0KV74_RAPSA	Pfam	639	Eukaryota	Viridiplantae	Eukaryota	N	Group 2
548		tr|A0A6J0KXH0|A0A6J0KXH0_RAPSA	Pfam	649	Eukaryota	Viridiplantae	Eukaryota	N	Group 2
549		tr|A0A6J1AB09|A0A6J1AB09_9ROSI	Pfam	651	Eukaryota	Viridiplantae	Eukaryota	N	Group 2
550		tr|A0A6J1BRG0|A0A6J1BRG0_MOMCH	Pfam	650	Eukaryota	Viridiplantae	Eukaryota	N	Group 2
551		tr|A0A6J1BUP9|A0A6J1BUP9_MOMCH	Pfam	649	Eukaryota	Viridiplantae	Eukaryota	N	Group 2
552		tr|A0A6J1IJD3|A0A6J1IJD3_CUCMA	Pfam	649	Eukaryota	Viridiplantae	Eukaryota	N	Group 2
553		tr|A0A6J5W795|A0A6J5W795_PRUAR	Pfam	650	Eukaryota	Viridiplantae	Eukaryota	N	Group 2
554		tr|A0A6L7G506|A0A6L7G506_9RHOB	Pfam	572	Bacteria	Proteobacteria	Proteobacteria	N	Group 4
555		tr|A0A6M1E4S2|A0A6M1E4S2_9SPHI	Pfam	580	Bacteria	Bacteroidetes	Bacteroidetes	N	GH123
556		tr|A0A6M1N4U8|A0A6M1N4U8_9SPHI	Pfam	580	Bacteria	Bacteroidetes	Bacteroidetes	N	GH123
557		tr|A0A6M1Q2Q9|A0A6M1Q2Q9_9BURK	Pfam	550	Bacteria	Proteobacteria	Proteobacteria	N	GH123
558		tr|A0A6M1RP32|A0A6M1RP32_9BACT	Pfam	1065	Bacteria	Verrucomicrobia	Other	N	Group 1
559		tr|A0A6N9PRS6|A0A6N9PRS6_9FIRM	Pfam	548	Bacteria	Firmicutes	Firmicutes	N	Group 4
560		tr|A0A6P1TKC6|A0A6P1TKC6_9FIRM	Pfam	551	Bacteria	Firmicutes	Firmicutes	N	Group 4
561		tr|A0A6P4AFX3|A0A6P4AFX3_ZIZJJ	Pfam	650	Eukaryota	Viridiplantae	Eukaryota	N	Group 2
562		tr|A0A6P4BZ96|A0A6P4BZ96_ARADU	Pfam	649	Eukaryota	Viridiplantae	Eukaryota	N	Group 2
563		tr|A0A6P5TZM9|A0A6P5TZM9_PRUAV	Pfam	593	Eukaryota	Viridiplantae	Eukaryota	N	Group 2
564		tr|A0A6P5U011|A0A6P5U011_PRUAV	Pfam	650	Eukaryota	Viridiplantae	Eukaryota	N	Group 2
565		tr|A0A6P6AVJ3|A0A6P6AVJ3_DURZI	Pfam	650	Eukaryota	Viridiplantae	Eukaryota	N	Group 2
566		tr|A0A6P6AVK1|A0A6P6AVK1_DURZI	Pfam	641	Eukaryota	Viridiplantae	Eukaryota	N	Group 2
567		tr|A0A6P6AVS1|A0A6P6AVS1_DURZI	Pfam	646	Eukaryota	Viridiplantae	Eukaryota	N	Group 2
568		tr|A0A6P6AVT3|A0A6P6AVT3_DURZI	Pfam	651	Eukaryota	Viridiplantae	Eukaryota	N	Group 2
569		tr|A0A6P6AVV7|A0A6P6AVV7_DURZI	Pfam	584	Eukaryota	Viridiplantae	Eukaryota	N	Group 2
570		tr|A0A6P6UGM2|A0A6P6UGM2_COFAR	Pfam	651	Eukaryota	Viridiplantae	Eukaryota	N	Group 2
571		tr|A0A6P6UID2|A0A6P6UID2_COFAR	Pfam	650	Eukaryota	Viridiplantae	Eukaryota	N	Group 2
572		tr|A0A6P6UJT3|A0A6P6UJT3_COFAR	Pfam	650	Eukaryota	Viridiplantae	Eukaryota	N	Group 2
573		tr|A0A6P6UQA9|A0A6P6UQA9_COFAR	Pfam	650	Eukaryota	Viridiplantae	Eukaryota	N	Group 2
574		tr|A0A6P6UQG8|A0A6P6UQG8_COFAR	Pfam	650	Eukaryota	Viridiplantae	Eukaryota	N	Group 2
575		tr|A0A6P6USS9|A0A6P6USS9_COFAR	Pfam	651	Eukaryota	Viridiplantae	Eukaryota	N	Group 2
576		tr|A0A6P9E1A3|A0A6P9E1A3_JUGRE	Pfam	521	Eukaryota	Viridiplantae	Eukaryota	N	Group 2
577		tr|A0A6P9E2W2|A0A6P9E2W2_JUGRE	Pfam	647	Eukaryota	Viridiplantae	Eukaryota	N	Group 2
578		tr|A0A6S7L515|A0A6S7L515_LACSI	Pfam	646	Eukaryota	Viridiplantae	Eukaryota	N	Group 2
579		tr|A0A6V8LTK5|A0A6V8LTK5_9DELT	Pfam	813	Bacteria	Proteobacteria	Proteobacteria	N	Group 1
580		tr|A0A7I4C7J0|A0A7I4C7J0_PHYPA	Pfam	555	Eukaryota	Viridiplantae	Eukaryota	N	Group 2
581		tr|A0LKB7|A0LKB7_SYNFM	Pfam	569	Bacteria	Proteobacteria	Proteobacteria	N	not assigned
582		tr|A4AVC9|A4AVC9_MARSH	Pfam	553	Bacteria	Bacteroidetes	Bacteroidetes	N	Group 3
583		tr|A7H7M1|A7H7M1_ANADF	Pfam	608	Bacteria	Proteobacteria	Proteobacteria	N	Group 1
584		tr|A7HA56|A7HA56_ANADF	Pfam	604	Bacteria	Proteobacteria	Proteobacteria	N	Group 1
585		tr|A7HAS9|A7HAS9_ANADF	Pfam	561	Bacteria	Proteobacteria	Proteobacteria	N	Group 1
586		tr|A9FQ93|A9FQ93_SORC5	Pfam	687	Bacteria	Proteobacteria	Proteobacteria	N	Group 1
587		tr|B0S086|B0S086_FINM2	Pfam	558	Bacteria	Firmicutes	Firmicutes	N	GH123
588		tr|B4D7S9|B4D7S9_9BACT	Pfam	795	Bacteria	Verrucomicrobia	Other	N	Group 1
589		tr|B8B7S7|B8B7S7_ORYSI	Pfam	709	Eukaryota	Viridiplantae	Eukaryota	N	Group 2
590		tr|B8FFN5|B8FFN5_DESAL	Pfam	844	Bacteria	Proteobacteria	Proteobacteria	N	Group 1
591		tr|B9IB59|B9IB59_POPTR	Pfam	652	Eukaryota	Viridiplantae	Eukaryota	N	Group 2
592		tr|B9R7R4|B9R7R4_RICCO	Pfam	651	Eukaryota	Viridiplantae	Eukaryota	N	Group 2
593		tr|C0C6I7|C0C6I7_9FIRM	Pfam	557	Bacteria	Firmicutes	Firmicutes	N	Group 4
594		tr|C0PG00|C0PG00_MAIZE	Pfam	657	Eukaryota	Viridiplantae	Eukaryota	N	Group 2
595		tr|C0W1A2|C0W1A2_9ACTO	Pfam	532	Bacteria	Actinobacteria	Actinobacteria	N	Group 4
596		tr|C5C5B8|C5C5B8_BEUC1	Pfam	587	Bacteria	Actinobacteria	Actinobacteria	N	Group 4
597		tr|C5XCF9|C5XCF9_SORBI	Pfam	657	Eukaryota	Viridiplantae	Eukaryota	N	Group 2
598		tr|C6HYN0|C6HYN0_9BACT	Pfam	678	Bacteria	Nitrospirae	Other	N	Group 1
599		tr|C6LB79|C6LB79_9FIRM	Pfam	566	Bacteria	Firmicutes	Firmicutes	N	Group 4
600		tr|C6VTL0|C6VTL0_DYAFD	Pfam	636	Bacteria	Bacteroidetes	Bacteroidetes	N	Group 1
601		tr|D0GLZ0|D0GLZ0_9FUSO	Pfam	567	Bacteria	Fusobacteria	Other	N	GH123
602		tr|D0LNX2|D0LNX2_HALO1	Pfam	727	Bacteria	Proteobacteria	Proteobacteria	N	Group 1
603		tr|D0NHP0|D0NHP0_PHYIT	Pfam	784	Eukaryota	Sar	Eukaryota	N	GH123
604		tr|D3EAB9|D3EAB9_GEOS4	Pfam	554	Bacteria	Firmicutes	Firmicutes	N	Group 4
605		tr|D7KPS9|D7KPS9_ARALL	Pfam	643	Eukaryota	Viridiplantae	Eukaryota	N	Group 2
606		tr|D7VLB2|D7VLB2_9SPHI	Pfam	577	Bacteria	Bacteroidetes	Bacteroidetes	N	GH123
607		tr|D8QQZ8|D8QQZ8_SELML	Pfam	633	Eukaryota	Viridiplantae	Eukaryota	N	Group 2
608		tr|D8R7Y5|D8R7Y5_SELML	Pfam	582	Eukaryota	Viridiplantae	Eukaryota	N	Group 2
609		tr|D9R2G6|D9R2G6_CLOSW	Pfam	552	Bacteria	Firmicutes	Firmicutes	N	Group 4
610		tr|D9RWD9|D9RWD9_PREMB	Pfam	468	Bacteria	Bacteroidetes	Bacteroidetes	N	GH123
611		tr|E0NP78|E0NP78_9FIRM	Pfam	568	Bacteria	Firmicutes	Firmicutes	N	Group 4
612		tr|E4RRF5|E4RRF5_LEAB4	Pfam	566	Bacteria	Bacteroidetes	Bacteroidetes	N	GH123
613		tr|E6SNX7|E6SNX7_BACT6	Pfam	554	Bacteria	Bacteroidetes	Bacteroidetes	N	GH123
614		tr|E6SUT6|E6SUT6_BACT6	Pfam	606	Bacteria	Bacteroidetes	Bacteroidetes	N	GH123
615		tr|E7NSS2|E7NSS2_TREPH	Pfam	869	Bacteria	Spirochaetes	Other	N	Group 4
616		tr|F0JCA1|F0JCA1_9DELT	Pfam	657	Bacteria	Proteobacteria	Proteobacteria	N	Group 1
617		tr|F3AK51|F3AK51_9FIRM	Pfam	552	Bacteria	Firmicutes	Firmicutes	N	Group 4
618		tr|F3ALD9|F3ALD9_9FIRM	Pfam	562	Bacteria	Firmicutes	Firmicutes	N	Group 3
619		tr|F3PSE1|F3PSE1_9BACE	Pfam	551	Bacteria	Bacteroidetes	Bacteroidetes	N	GH123
620		tr|F3PU30|F3PU30_9BACE	Pfam	555	Bacteria	Bacteroidetes	Bacteroidetes	N	GH123
621		tr|F4C168|F4C168_SPHS2	Pfam	580	Bacteria	Bacteroidetes	Bacteroidetes	N	GH123
622		tr|F5Y913|F5Y913_TREAZ	Pfam	604	Bacteria	Spirochaetes	Other	N	Group 4
623		tr|F6H1H4|F6H1H4_VITVI	Pfam	647	Eukaryota	Viridiplantae	Eukaryota	N	Group 2
624		tr|F7K9F6|F7K9F6_9FIRM	Pfam	562	Bacteria	Firmicutes	Firmicutes	N	Group 4
625		tr|F7KEZ1|F7KEZ1_9FIRM	Pfam	522	Bacteria	Firmicutes	Firmicutes	N	Group 3
626		tr|F7KSQ6|F7KSQ6_9FIRM	Pfam	559	Bacteria	Firmicutes	Firmicutes	N	Group 4
627		tr|F9YRF8|F9YRF8_CAPCC	Pfam	596	Bacteria	Bacteroidetes	Bacteroidetes	N	GH123
628		tr|G5A628|G5A628_PHYSP	Pfam	471	Eukaryota	Sar	Eukaryota	N	GH123
629		tr|G5GDN0|G5GDN0_9BACT	Pfam	583	Bacteria	Bacteroidetes	Bacteroidetes	N	GH123
630		tr|G9RUB7|G9RUB7_9FIRM	Pfam	547	Bacteria	Firmicutes	Firmicutes	N	Group 3
631		tr|G9RUJ4|G9RUJ4_9FIRM	Pfam	571	Bacteria	Firmicutes	Firmicutes	N	Group 4
632		tr|G9RVR9|G9RVR9_9FIRM	Pfam	526	Bacteria	Firmicutes	Firmicutes	N	Group 3
633		tr|H3GNF3|H3GNF3_PHYRM	Pfam	822	Eukaryota	Sar	Eukaryota	N	GH123
634		tr|H3NMZ8|H3NMZ8_9FIRM	Pfam	536	Bacteria	Firmicutes	Firmicutes	N	GH123
635		tr|H3SIX5|H3SIX5_9BACL	Pfam	536	Bacteria	Firmicutes	Firmicutes	N	Group 3
636		tr|H3SN91|H3SN91_9BACL	Pfam	581	Bacteria	Firmicutes	Firmicutes	N	GH123
637		tr|H8MXI8|H8MXI8_CORCM	Pfam	561	Bacteria	Proteobacteria	Proteobacteria	N	Group 1
638		tr|I0I5R1|I0I5R1_CALAS	Pfam	721	Bacteria	Chloroflexi	Other	N	Group 1
639		tr|I0IRM7|I0IRM7_LEPFC	Pfam	673	Bacteria	Nitrospirae	Other	N	Group 1
640		tr|I1GT04|I1GT04_BRADI	Pfam	657	Eukaryota	Viridiplantae	Eukaryota	N	Group 2
641		tr|I1K7S9|I1K7S9_SOYBN	Pfam	649	Eukaryota	Viridiplantae	Eukaryota	N	Group 2
642		tr|I8WYZ2|I8WYZ2_9BACE	Pfam	616	Bacteria	Bacteroidetes	Bacteroidetes	N	GH123
643		tr|J3MME5|J3MME5_ORYBR	Pfam	657	Eukaryota	Viridiplantae	Eukaryota	N	Group 2
644		tr|J9Z915|J9Z915_LEPFM	Pfam	681	Bacteria	Nitrospirae	Other	N	Group 1
645		tr|K3W9B7|K3W9B7_GLOUD	Pfam	853	Eukaryota	Sar	Eukaryota	N	GH123
646		tr|K3ZRC9|K3ZRC9_SETIT	Pfam	657	Eukaryota	Viridiplantae	Eukaryota	N	Group 2
647		tr|K5CB46|K5CB46_9BACE	Pfam	604	Bacteria	Bacteroidetes	Bacteroidetes	N	GH123
648		tr|K6DWG7|K6DWG7_9BACI	Pfam	548	Bacteria	Firmicutes	Firmicutes	N	Group 4
649		tr|K6V6W6|K6V6W6_9MICO	Pfam	553	Bacteria	Actinobacteria	Actinobacteria	N	Group 4
650		tr|K7KHV8|K7KHV8_SOYBN	Pfam	593	Eukaryota	Viridiplantae	Eukaryota	N	Group 2
651		tr|L0DQX1|L0DQX1_SINAD	Pfam	577	Bacteria	Planctomycetes	Planctomycetes	N	Group 4
652		tr|M0XKF7|M0XKF7_HORVV	Pfam	423	Eukaryota	Viridiplantae	Eukaryota	N	Group 2
653		tr|M4BZB4|M4BZB4_HYAAE	Pfam	867	Eukaryota	Sar	Eukaryota	N	GH123
654		tr|M4DC28|M4DC28_BRARP	Pfam	710	Eukaryota	Viridiplantae	Eukaryota	N	Group 2
655		tr|M5XK56|M5XK56_PRUPE	Pfam	650	Eukaryota	Viridiplantae	Eukaryota	N	Group 2
656		tr|M7YXQ5|M7YXQ5_TRIUA	Pfam	792	Eukaryota	Viridiplantae	Eukaryota	N	Group 2
657		tr|N2AKN5|N2AKN5_9FIRM	Pfam	579	Bacteria	Firmicutes	Firmicutes	N	Group 4
658		tr|Q01WW0|Q01WW0_SOLUE	Pfam	543	Bacteria	Acidobacteria	Other	N	Group 1
659		tr|Q03DV4|Q03DV4_PEDPA	Pfam	560	Bacteria	Firmicutes	Firmicutes	N	GH123
660		tr|Q08NH0|Q08NH0_STIAD	Pfam	554	Bacteria	Proteobacteria	Proteobacteria	N	Group 1
661		tr|Q182N4|Q182N4_CLOD6	Pfam	582	Bacteria	Firmicutes	Firmicutes	N	GH123
662		tr|Q1D916|Q1D916_MYXXD	Pfam	561	Bacteria	Proteobacteria	Proteobacteria	N	Group 1
663		tr|Q2IGY7|Q2IGY7_ANADE	Pfam	539	Bacteria	Proteobacteria	Proteobacteria	N	Group 1
664		tr|Q2IKR2|Q2IKR2_ANADE	Pfam	609	Bacteria	Proteobacteria	Proteobacteria	N	Group 1
665		tr|Q39VJ0|Q39VJ0_GEOMG	Pfam	741	Bacteria	Proteobacteria	Proteobacteria	N	not assigned
666		tr|Q6A6D8|Q6A6D8_CUTAK	Pfam	550	Bacteria	Actinobacteria	Actinobacteria	N	Group 4
667		tr|Q8A452|Q8A452_BACTN	Pfam	598	Bacteria	Bacteroidetes	Bacteroidetes	N	GH123
668		tr|R0IML8|R0IML8_9BRAS	Pfam	642	Eukaryota	Viridiplantae	Eukaryota	N	Group 2
669		tr|R4UJZ8|R4UJZ8_9MOLU	Pfam	731	Bacteria	Tenericutes	Other	N	not assigned
670		tr|R5C9E0|R5C9E0_9BACE	Pfam	593	Bacteria	Bacteroidetes	Bacteroidetes	N	GH123
671		tr|R5GR87|R5GR87_9BACT	Pfam	590	Bacteria	Bacteroidetes	Bacteroidetes	N	GH123
672		tr|R5J2J7|R5J2J7_9FIRM	Pfam	560	Bacteria	Firmicutes	Firmicutes	N	Group 4
673		tr|R5JEA2|R5JEA2_9FIRM	Pfam	611	Bacteria	Firmicutes	Firmicutes	N	GH123
674		tr|R5JNX5|R5JNX5_9BACE	Pfam	599	Bacteria	Bacteroidetes	Bacteroidetes	N	GH123
675		tr|R5KMU9|R5KMU9_9CLOT	Pfam	539	Bacteria	Firmicutes	Firmicutes	N	Group 4
676		tr|R5N507|R5N507_9FIRM	Pfam	546	Bacteria	Firmicutes	Firmicutes	N	Group 4
677		tr|R5PEB6|R5PEB6_9BACT	Pfam	585	Bacteria	Bacteroidetes	Bacteroidetes	N	GH123
678		tr|R5R2L5|R5R2L5_9FIRM	Pfam	548	Bacteria	Firmicutes	Firmicutes	N	Group 4
679		tr|R5UVQ4|R5UVQ4_9BACT	Pfam	590	Bacteria	Bacteroidetes	Bacteroidetes	N	GH123
680		tr|R5V4P2|R5V4P2_9BACT	Pfam	590	Bacteria	Bacteroidetes	Bacteroidetes	N	GH123
681		tr|R5W562|R5W562_9BACE	Pfam	589	Bacteria	Bacteroidetes	Bacteroidetes	N	GH123
682		tr|R5WP86|R5WP86_9FIRM	Pfam	546	Bacteria	Firmicutes	Firmicutes	N	Group 3
683		tr|R6A234|R6A234_9BACT	Pfam	559	Bacteria	Bacteroidetes	Bacteroidetes	N	GH123
684		tr|R6CX97|R6CX97_9BACE	Pfam	501	Bacteria	Bacteroidetes	Bacteroidetes	N	not assigned
685		tr|R6DIQ8|R6DIQ8_9BACE	Pfam	598	Bacteria	Bacteroidetes	Bacteroidetes	N	GH123
686		tr|R6ENT9|R6ENT9_9FIRM	Pfam	544	Bacteria	Firmicutes	Firmicutes	N	Group 4
687		tr|R6G873|R6G873_9FIRM	Pfam	493	Bacteria	Firmicutes	Firmicutes	N	Group 4
688		tr|R6HWZ8|R6HWZ8_9FIRM	Pfam	539	Bacteria	Firmicutes	Firmicutes	N	Group 4
689		tr|R6MRZ5|R6MRZ5_9FIRM	Pfam	560	Bacteria	Firmicutes	Firmicutes	N	Group 4
690		tr|R6NCQ4|R6NCQ4_9CLOT	Pfam	539	Bacteria	Firmicutes	Firmicutes	N	Group 4
691		tr|R6NKS3|R6NKS3_9CLOT	Pfam	679	Bacteria	Firmicutes	Firmicutes	N	Group 1
692		tr|R6PTH1|R6PTH1_9CLOT	Pfam	539	Bacteria	Firmicutes	Firmicutes	N	Group 4
693		tr|R6S9F2|R6S9F2_9BACE	Pfam	566	Bacteria	Bacteroidetes	Bacteroidetes	N	Group 3
694		tr|R6SMR4|R6SMR4_9CLOT	Pfam	854	Bacteria	Firmicutes	Firmicutes	N	not assigned
695		tr|R6SN68|R6SN68_9FIRM	Pfam	558	Bacteria	Firmicutes	Firmicutes	N	Group 4
696		tr|R6TDJ0|R6TDJ0_9FIRM	Pfam	555	Bacteria	Firmicutes	Firmicutes	N	not assigned
697		tr|R6TZS2|R6TZS2_9FIRM	Pfam	552	Bacteria	Firmicutes	Firmicutes	N	Group 4
698		tr|R6W8N1|R6W8N1_9BACT	Pfam	586	Bacteria	Bacteroidetes	Bacteroidetes	N	GH123
699		tr|R6WPC7|R6WPC7_9BACT	Pfam	580	Bacteria	Bacteroidetes	Bacteroidetes	N	GH123
700		tr|R6ZK43|R6ZK43_9FIRM	Pfam	541	Bacteria	Firmicutes	Firmicutes	N	Group 4
701		tr|R7EU35|R7EU35_9FIRM	Pfam	556	Bacteria	Firmicutes	Firmicutes	N	Group 4
702		tr|R7L8G6|R7L8G6_9BACT	Pfam	604	Bacteria	Verrucomicrobia	Other	N	not assigned
703		tr|R7LA41|R7LA41_9BACT	Pfam	994	Bacteria	Verrucomicrobia	Other	N	Group 1
704		tr|R7LFR4|R7LFR4_9BACT	Pfam	556	Bacteria	Bacteroidetes	Bacteroidetes	N	GH123
705		tr|R7ZYC7|R7ZYC7_9BACT	Pfam	591	Bacteria	Bacteroidetes	Bacteroidetes	N	GH123
706		tr|R9JSX7|R9JSX7_9FIRM	Pfam	570	Bacteria	Firmicutes	Firmicutes	N	Group 4
707		tr|R9NAE1|R9NAE1_9FIRM	Pfam	527	Bacteria	Firmicutes	Firmicutes	N	Group 3
708		tr|R9NL66|R9NL66_9FIRM	Pfam	554	Bacteria	Firmicutes	Firmicutes	N	Group 4
709		tr|S3KGJ3|S3KGJ3_TREMA	Pfam	553	Bacteria	Spirochaetes	Other	N	Group 4
710		tr|S4EL87|S4EL87_ENTFL	Pfam	572	Bacteria	Firmicutes	Firmicutes	N	GH123
711		tr|S5LVJ1|S5LVJ1_9MOLU	Pfam	805	Bacteria	Tenericutes	Other	N	not assigned
712		tr|S8CSY6|S8CSY6_9LAMI	Pfam	686	Eukaryota	Viridiplantae	Eukaryota	N	Group 2
713		tr|S8FLG7|S8FLG7_9BACT	Pfam	602	Bacteria	Bacteroidetes.	Bacteroidetes	N	GH123
714		tr|S8GWN2|S8GWN2_9BACT	Pfam	581	Bacteria	Bacteroidetes.	Bacteroidetes	N	Group 3
715		tr|S9QQX7|S9QQX7_9DELT	Pfam	546	Bacteria	Proteobacteria	Proteobacteria	N	Group 1
716		tr|U2B0F2|U2B0F2_9CLOT	Pfam	524	Bacteria	Firmicutes	Firmicutes	N	Group 3
717		tr|U2CJS0|U2CJS0_9CLOT	Pfam	582	Bacteria	Firmicutes	Firmicutes	N	Group 4
718		tr|U2CWZ6|U2CWZ6_9CLOT	Pfam	547	Bacteria	Firmicutes	Firmicutes	N	Group 3
719		tr|U2LRC7|U2LRC7_TRELE	Pfam	566	Bacteria	Spirochaetes	Other	N	Group 4
720		tr|U2SU98|U2SU98_9FUSO	Pfam	553	Bacteria	Fusobacteria	Other	N	GH123
721		tr|U5BTM6|U5BTM6_9BACT	Pfam	536	Bacteria	Bacteroidetes	Bacteroidetes	N	GH123
722		tr|U5D5Q2|U5D5Q2_AMBTC	Pfam	646	Eukaryota	Viridiplantae	Eukaryota	N	Group 2
723		tr|V2YA03|V2YA03_9FIRM	Pfam	555	Bacteria	Firmicutes	Firmicutes	N	Group 4
724		tr|V4KU87|V4KU87_EUTSA	Pfam	648	Eukaryota	Viridiplantae	Eukaryota	N	Group 2
725		tr|V4SKF2|V4SKF2_CITCL	Pfam	695	Eukaryota	Viridiplantae	Eukaryota	N	Group 2
726		tr|V7ASL2|V7ASL2_PHAVU	Pfam	649	Eukaryota	Viridiplantae	Eukaryota	N	Group 2
727		tr|V9EQS0|V9EQS0_PHYPR	Pfam	828	Eukaryota	Sar	Eukaryota	N	GH123
728		tr|V9GJQ5|V9GJQ5_9BACL	Pfam	555	Bacteria	Firmicutes	Firmicutes	N	Group 4
729		tr|W2R431|W2R431_PHYPN	Pfam	828	Eukaryota	Sar	Eukaryota	N	GH123
730		tr|W2YXQ2|W2YXQ2_PHYPR	Pfam	828	Eukaryota	Sar	Eukaryota	N	GH123
731		tr|W4P9A6|W4P9A6_9BACE	Pfam	599	Bacteria	Bacteroidetes	Bacteroidetes	N	GH123
732		tr|W4TY29|W4TY29_CUTAC	Pfam	727	Bacteria	Actinobacteria	Actinobacteria	N	Group 4
733		tr|W4U767|W4U767_CUTAC	Pfam	802	Bacteria	Actinobacteria	Actinobacteria	N	Group 4
734		tr|W6AHZ5|W6AHZ5_9MOLU	Pfam	797	Bacteria	Tenericutes	Other	N	not assigned
735		tr|W6AHZ9|W6AHZ9_9MOLU	Pfam	759	Bacteria	Tenericutes	Other	N	not assigned
736		tr|W7YP02|W7YP02_9BACL	Pfam	555	Bacteria	Firmicutes	Firmicutes	N	Group 4
737		tr|W7YW46|W7YW46_9BACL	Pfam	527	Bacteria	Firmicutes	Firmicutes	N	Group 4
738		tr|W8TJD4|W8TJD4_PEPAC	Pfam	577	Bacteria	Firmicutes	Firmicutes	N	GH123
739		tr|W9RT28|W9RT28_9ROSA	Pfam	648	Eukaryota	Viridiplantae	Eukaryota	N	Group 2
740		tr|Z9JUW5|Z9JUW5_9MICO	Pfam	561	Bacteria	Actinobacteria	Actinobacteria	N	Group 4
