# Supplementary material for: Genetic and functional diversity of β-N-acetylgalactosamine-targeting glycosidases expanded by deep-sea metagenome analysis
Source: Nat Commun. 2024 May 10;15:3543. doi: 10.1038/s41467-024-47653-2 (PMC11087588; doi:10.1038/s41467-024-47653-2)
Supplement: Supplementary file 6 — Supplementary Data 3 [file 41467_2024_47653_MOESM6_ESM.xlsx]

## Sheet: Supplementary Data 3
	Supplementary Data 3. Select amino acid sequences for expression analysis
	Organism	Protein ID	Group	Length (bp)	molecular weight	soluble enzyme	Amino acid sequence (Signal peptides in the sequences are shown in bold and underline)	Synthetic gene sequence
	Cohnella abietis (Bacillota)	NgaCa	1	513	57870.9	○	MANTQKTLSLSVWTASSQERVRQDDPAGESLNIELFAARGEYESFQVALKAPEGEHRNVHFVVSDLKGTGDSFISKSNLTLYREHYVYISESSPQRGTVLPEGPGWYPDALIPFIDPATNEPPSGGELIAVPFALENNSNQVIWVDIQVPRDAEAGHYSGSYIVSSEHGEVTGQISLTVWNFELPLKPSLKSTFLIWSSRKKSTVEELLKHKLMCQQWNLSEEEKGAAPTSEGEWIEKYGVNCSGLGFWSKADTFNGVMPPPPTVEEIQAAASAHPSNLFLYNYTADEIGHYTSLYEPIKAWARNLHEAGVANLITMAPVPELYDDGSGSGRSAVDIWVILPLQYDKDRIQEVLAKGDEVWSYNCCVQDDYSPKWQIDFNPIEYRIQPGFINQSLGMTG…	ATGGCGAATACCCAGAAAACCCTGAGCCTGAGCGTTTGGACCGCAAGCAGCCAAGAACGTGTTCGTCAGGATGATCCGGCAGGCGAAAGCCTGAATATTGAACTGTTTGCAGCACGTGGTGAATATGAAAGTTTTCAGGTTGCACTGAAAGCACCGGAAGGTGAACATCGTAATGTTCATTTTGTTGTGAGCGATCTGAAAGGTACAGGCGATAGCTTTATTAGCAAAAGCAATCTGACCCTGTATCGCGAACATTATGTGTATATTAGCGAAAGCTCACCGCAGCGTGGCACCGTTCTGCCGGAAGGTCCTGGTTGGTATCCGGATGCACTGATTCCGTTTATCGATCCGGCAACCAATGAACCGCCTAGCGGTGGTGAACTGATTGCCGTTCCGTTT…
	Meiothermus granaticius (Deinococcota)	NgaMg	1	532	58506.7	○	MSWLRRSRLLLVLLPALTGCPAMSPLAAIDPSGPLRVWAVSSLERVMPETPPQENKPIELFAARGEYESFQVVVFGPKGLRGVNLQVSDLSGPGGAVIAKDHLSLYREHYLPVSTPSPHRGGPNRPLGKGWYPDALIPFDSSTRPQYTPDAVVYGSVPIDVAPGNTQAFWIDLYVPREAPPGLYTGQYTVSAANGQAQGEIRLRVWNFELPVRPTLQSFAPLWFTHTTAAKLELLRNRIQPGRVQPKQLQLLSPAGLNLVELGIGAGANYHNCQANPAPPPEVFRKAKEALNTDLPVYDFAFDEVDHCDLSQALRDWGRSMHQAGVLQIATVSPTPELLDDGSGRPAVDVFVLNAAMYEKAKANGMLDAARAKGARIWYYSALVLSETPGAPNWQLDVA…	TGTCCGGCAATGAGTCCGCTGGCAGCAATTGATCCGAGCGGTCCGCTGCGTGTTTGGGCAGTTAGCAGCCTGGAACGTGTTATGCCGGAAACACCGCCTCAAGAAAATAAACCGATTGAACTGTTTGCAGCCCGTGGTGAATATGAAAGTTTTCAGGTTGTTGTGTTTGGTCCGAAAGGTCTGCGTGGTGTTAATCTGCAGGTTAGCGATCTGAGTGGTCCTGGTGGTGCAGTTATTGCAAAAGATCATCTGAGCCTGTATCGCGAACATTATCTGCCGGTGAGCACCCCGAGTCCGCATCGTGGTGGTCCGAATCGTCCGTTAGGTAAAGGTTGGTATCCGGATGCACTGATTCCGTTTGATAGCAGCACCCGTCCGCAGTATACACCGGATGCAGTT…
	Nostoc punctiforme (Cyanobacteria)	NgaNp	1	543	61815.1	×	MQMIRFWKKLKFIRWVMLIFITLICLNIWQIPKASSAIGPVLYMVPSLKRIGQTEKITNTSLSKIYAAKGEYESVQLVIKAPSSGLTNVNISVSDLLGSNNQIIPKNNITLYREHYVYVSHSSPNMRDNLNPPLGVGWYPDGLIPFLDPVTQKPPLTGELKAVPFRLQSQYNQPIWVDVFVPRNAKSGEYTGKFIVTSDQGKAESKIVLKVWNFELPLKPSLKSSFPFWYNKTKIANEEMLKHKLMPKHINPQDQQGLVQQGLASASLGYWSGADISTCKMNSLPSFEEFRKTAASYQSDLFLYNYTADEIDRCPSLFQQIKQWSRNLHSAGVSNLVTMIPTPELYDDGSGTGRSAVDIWAILPKMYEQAPDRIAKVLQKGDKVWSYNTLVQDEYSPKW…	CCGAAAGCAAGCAGCGCAATTGGTCCGGTTCTGTATATGGTTCCGAGCCTGAAACGTATTGGTCAGACCGAAAAAATCACCAATACCAGCCTGAGCAAAATCTATGCAGCAAAAGGTGAATATGAAAGCGTTCAGCTGGTTATTAAAGCACCGAGCAGCGGTCTGACAAATGTGAATATTAGCGTTAGCGATCTGCTGGGTAGCAACAATCAGATTATTCCGAAAAACAACATCACCCTGTATCGCGAACATTATGTGTATGTTAGCCATAGCAGCCCGAATATGCGTGATAATCTGAATCCGCCTTTAGGTGTTGGTTGGTATCCGGATGGTCTGATTCCGTTTCTGGATCCGGTTACACAGAAACCGCCTCTGACCGGTGAACTGAAAGCAGTTCCG…
	Clyndrospermum stagnale (Cyanobacteria)	NgaCs	1	535	59918.9	×	MQGFKLTSQIIIWTVLALATFSCALGVAKQSSSNGPAIWVAQSLERIAQSQNPGSSSSVKLYAARGEYESFQIGIKSLQGGLTNVNVSVSDLSGLNNQVIPKSNITLYREHYVRVVNSSPKENRSSNPPLQPGWYADGLIPFVNPETKAELSGAKLDAVPFKLDAGSNQPIWVDVFVPNNAKPGLYKGTFTVGSNQGNFTGEISLKVWNFELPLKPSLKSSFLVWEARSKSTFVELLKHKIMPVGNINPADERELIDKWGLSSVRLPFWSGANNRTCRMNLAPSVEEIKASAAKHQSDLFLYVYSVDEIDNCQNLNQAIKQWLRNVKQAGVANLVVMTPVSELYDHNFFAGSPGVDVWVVSPPMYYQAGSSVSDVLKNKGKVWFYTALVPDDYSPKWQV…	TGTGCACTGGGTGTTGCAAAACAGAGCAGCAGCAATGGTCCGGCAATTTGGGTTGCACAGAGCCTGGAACGTATTGCCCAGAGCCAGAATCCGGGTAGCAGCAGCTCAGTTAAACTGTATGCAGCACGTGGTGAATATGAAAGTTTTCAGATTGGCATCAAAAGCCTGCAAGGTGGTCTGACCAATGTTAATGTTAGCGTTAGCGATCTGAGCGGTCTGAATAATCAGGTTATTCCGAAAAGCAACATTACCCTGTATCGCGAACATTATGTGCGTGTTGTTAATAGCAGCCCGAAAGAAAATCGTAGCAGCAATCCGCCTCTGCAGCCTGGTTGGTATGCAGATGGTCTGATTCCGTTTGTTAATCCGGAAACCAAAGCAGAACTGAGCGGTGCAAAA…
	Stanieria cyanosphaera (Cyanobacteria)	NgaSc	1	530	61133.3	×	MKIFSFFTNFRWLTIIFLTILLILVRTKNLSSNNPIVWVTSNMERIGLNEQPNSKFKNTIELYAARGEYEAFQIVVGAPTKNVTNVNVSISDLSSANEQIISNKNITLYREHYLYIDQPSTQEWTNNLTSRVGWYADGLIPFLNPETGKDLTGANLDAVPFDLKSGENQPIWVDIFVPRNTKAGQYKGTYTVTSDRGKFTGEISLTVWNFELPLQPSLNSSFSFWEQTNQENYIELLQHKIMPRNDLDTIKDPELISQWGLTSVSLPFWSGANYHNCRMKPAPSLEDIRAAAERNQSNLLKYIYSVDEVDHCPQLYSAIKEWGKNIQQAGVKHLVVMTPVPEIDDFVDIWVVQPQWYDTATNRIKEAMNKGDQIWFYSGYDATYSPQWTIDSQPIDFRI…	CGTACCAAAAATCTGAGCAGCAATAATCCGATTGTTTGGGTTACCAGCAATATGGAACGTATTGGTCTGAATGAACAGCCGAACAGCAAATTCAAAAACACCATTGAACTGTATGCAGCCCGTGGTGAATATGAAGCATTTCAGATTGTTGTTGGTGCACCGACCAAAAATGTTACCAATGTTAATGTGAGCATCAGCGATCTGAGTAGCGCAAATGAGCAGATTATTAGCAACAAAAACATCACCCTGTATCGCGAGCATTATCTGTATATTGATCAGCCGAGCACACAAGAATGGACCAATAATCTGACCAGTCGTGTTGGTTGGTATGCAGATGGTCTGATTCCGTTTCTGAATCCGGAAACCGGTAAAGATCTGACCGGTGCAAATCTGGATGCA…
	Arabidopsis thaliana (Plantae)	NgaAt	2	643	72370.1	○	MDNNVSQEMTVPVEGVAGGGTAYGFNDAEPLKQSTDPSEVPTADLVNVWCMPNTVNVGSQETPRALEPINLLAARNERESFQIAMRPKVSWAASSPSGIVQVQCSDLCSSAGDRLVVGQSLKLRRVVPVLGVPDALVPLDLPVSQLSLFPGETSVIWVSIDVPTGQPPGQYEGEIIISAMKTDGGGSSHLAKHEKDQLCVELNTCLDIMEPIEGKPMDEVVERIKCASSSLRRILFSPSFSEFISTNGSTDMMEEDVVSNLSLRIKLRLTVWEFIIPVTPSLPAVIGVSDTVIEDRFAVEHGSEDWYKKLDLHFKWLLQYRISPYFCKWGESMRVLTYTSPWPADHPKSDEYLSDSRLAAYAVPYRQVIAGDDSRESYLRKEVEILRSKPHWNKAYFYL…	ATGGATAACAACGTGAGCCAAGAAATGACCGTTCCGGTTGAAGGTGTTGCCGGTGGTGGCACCGCATATGGTTTTAATGATGCAGAACCGCTGAAACAGAGCACCGATCCGAGCGAAGTTCCGACCGCAGATCTGGTTAATGTTTGGTGTATGCCGAATACCGTTAATGTTGGTAGTCAAGAAACACCGCGTGCACTGGAACCGATTAATCTGCTGGCAGCACGTAATGAACGTGAAAGTTTTCAGATTGCAATGCGTCCGAAAGTTAGCTGGGCAGCAAGCAGCCCGAGCGGTATTGTTCAGGTTCAGTGTAGCGATCTGTGTAGCAGTGCCGGTGATCGTCTGGTTGTTGGTCAGAGCCTGAAACTGCGTCGTGTTGTTCCGGTTCTGGGTGTTCCG…
	Oryza sativa (Plantae)	NgaOs	2	658	73523.2	not tested	MESGQPNSAAAADKTQNSSVPPVEGVAGGGTSYGWVDGGLQASSLGNGAIDPTKIHSADLLHVWSMPSTANVSQQEAPRPLEHVNLLAARNERESFQIALRPKVSWATSGIAGSVQVQCTDLCSSAGDRLVVGQSVTLRRVVPMLGVPDALVPIDPLNSQINLLPGETSAIWVSLNVPCGQQPGLYEGEIFISAVRAEAESRGESLTKSERYQLYKELRNCIDITEPRDYSSSEEMVQRLTSASTTLRRMLALPSFQDCQENNGLGDMMDEDIMNNVAVRLKLSLTVWDFTLPLTPSLPAVFGISETVIEDRFCLEHGTKGWYDALDHHFRWLLQYRISPFFCRWGDSMRILAYTCPWPADHPKAKEYYSDPRLAAYAVPYAPILSSTDAAKNSLRREV…
	Glycine max (Plantae)	NgaGm	2	649	72845.4	not tested	MDNSGNPQDVVVPPVEGVAGGGTAYGWNDGGTHGLNVKGPIDPTEIPTKDLVHVWCMPNTANVGPQDMPRHLEPINLLAARNERESVQIAIRPKVSWGGSSVAGTVQIQCSDLCSTSGDRLIVGQSLLLRRVVPILGVPDALVPVDLPVSQINLFPGETTALWISIDVPSSQPPGQYEGEIVITAIKSDAESPVQSISKVEKHQLYRDLKGCLDIVEPIDGKPLDEVVERVKSTTTSLRRILLSPSFSEFFSDNGPVDVMDEDAISSLSLRMKLNLTVWEFVLPETPSLPAVFGISDTVIEDRFGVQQGTAEWYEALDQHFKWLLQYRISPYFCKWADGMRVLTYTSPWPADHPKSDEYFSDPRLAAYAVPYKQVVSGNNSAEDYLQKQVEILRTKNHW…
	Candidatus Bathyarchaeota archaeon B24 (Archaea)	NgaBa	3	546	63227.1	○	MSRFDVWVQDSLTKVFRDSPKPEDAIKDVVLDAVRNEYEAAQIVVHPLEDVERLEVRVTSLRHESDEYAITRVYPRFVGYVPVKRNTPDTPPEELVRKAPGMFPDPLLEEETVRVKKGENQPVWLTVYVPKDAPPGTYHGEVLIRADGDETRVKTCLRVHDVILPDERNLKLSNFLSPHNISKFHGVELWSEDFWRLLKAYARNMAEHRQSSIITPILELTRIYKGDDRLEFDFRLLDRWINLFKEEGVIGTVEGGYLAGRPPRTVEGWWTVSEFLSRRYRVFNKDGSLAYVQEPVKVSSPVFEEFISQFMPALQAHLDELGLLDSYVQHLADEPIDANAESYKHIAGLVRKYAPKIRIIEASTCKRLVDYIDVLVPLLDDYDKNMSFYEERKRRGNEV…	ATGAGCCGTTTTGATGTTTGGGTTCAAGATAGCCTGACCAAAGTTTTTCGTGATAGCCCGAAACCGGAAGATGCAATTAAAGATGTTGTTCTGGATGCCGTGCGCAATGAATATGAAGCAGCACAGATTGTTGTTCATCCGCTGGAAGATGTTGAACGTCTGGAAGTTCGTGTTACCAGCCTGCGTCATGAAAGTGATGAATATGCAATTACCCGTGTGTATCCGCGTTTTGTTGGTTATGTTCCGGTTAAACGTAATACACCGGATACACCGCCTGAAGAACTGGTTCGTAAAGCACCGGGTATGTTTCCGGATCCGCTGCTGGAAGAAGAAACCGTTCGCGTTAAAAAAGGTGAAAATCAGCCGGTTTGGCTGACCGTTTATGTGCCGAAAGATGCA…
	Chitinophaga pinensis (Bacteroidota)	NgaCp	3	560	63504.8	×	MKAFFLLLLGVLPFGILSAQESNRKKGGATAMFVDPLVKVFKYSNDLQEIKPVADVAKGEYASFQFVYRSGTAIKSLSAKITGIKGERGGTISNSMVKFVGYVKQGKYTDKPATDIIRSKDGTFPDPLYEQQSIAVDAGDNQAIWLTVPITAGQQPDLYHGELVVTAVTANGEQQSVKKNFDIKVYPVSVTKQTLWVSNWASFLSPSSVVMKNPQASKMYSDEYWTALKAMADKMNDYRQNVVRIEMLKVITFNKGNNGHYSFNFERLDKMMGLFMQSGIKRFEGDFVAQKMTDWAGPLGFVMPADAGDAVSRKLVTVNDADNNARQFYKEYLVALYNHLKQKNWDDIVFLHVSDEPTQQNPKAYKDMLAFVRSVVPDMKIIEAINQPVPIDVDIQVPL…	CAAGAAAGCAATCGTAAGAAAGGTGGTGCAACCGCAATGTTTGTTGATCCGCTGGTTAAAGTGTTCAAATATAGCAACGATCTGCAAGAGATTAAACCGGTTGCCGATGTTGCAAAAGGTGAATATGCAAGCTTTCAGTTTGTTTATCGTAGCGGCACCGCAATTAAAAGCCTGAGCGCAAAAATTACCGGTATTAAAGGTGAACGTGGTGGCACCATTAGCAATAGCATGGTTAAATTTGTGGGCTATGTGAAACAGGGCAAATATACCGATAAACCGGCAACCGATATTATCCGTAGCAAAGATGGCACCTTTCCGGATCCGCTGTATGAACAGCAGAGCATTGCAGTTGATGCCGGTGATAATCAGGCAATTTGGCTGACCGTTCCGATTACCGCA…
	Brachybacterium faecium (Actinomycetota)	NgaBf	4	552	60919.2	○	MQTVLTDSLEKVLGESAPRPAAPIGGAHASGFLGEVLSVQVALRAEEGEAPDPRSAEHAALRVRLGGEIADSARVHAVRRVPVSSPAPAEADEHYLATAPGEYPDLLEPLGGEEVRVGRGLWEALWIDVIDAPPGEHTLTLALTDTTGEQVLAEHAVQLRVHPHQLPPLSITNTHWFHADSLSTYYDVEVLSPQHWELIEAFLASAREMDVTSVLTPTWTPPLDTAEGHTRPFVQLIGIREEEGEYSFDLSALDRWLEICGRLGFTGIEIAHLFTQWGARSTPAIQVETGSGLEHRFGWHVPATSPEYRRLLEALIPVLRAHLEEHWDGQVLWHISDEPHEDQLDSYRAAKEQVADLLEGAQVVDALSSLAFAEQGVVDTPIVATSHVGPFLEAGRRPW…	ATGCAGACCGTTCTGACCGATAGCCTGGAAAAAGTTCTGGGTGAAAGCGCACCGCGTCCGGCAGCACCGATTGGTGGTGCACATGCAAGCGGTTTTCTGGGCGAAGTTCTGAGCGTTCAGGTTGCACTGCGTGCCGAAGAAGGTGAAGCACCGGATCCGCGTAGCGCAGAACATGCAGCCCTGCGTGTTCGTTTAGGTGGTGAAATTGCAGATAGCGCACGTGTTCATGCAGTTCGTCGTGTTCCGGTTAGCAGTCCGGCACCAGCCGAAGCAGATGAACATTATCTGGCAACCGCACCGGGTGAATATCCGGATCTGCTGGAACCGTTAGGTGGCGAAGAGGTTCGTGTTGGTCGTGGTCTGTGGGAAGCACTGTGGATTGATGTTATTGATGCACCG…
	Bifidobacterium longum subsp. Infantis (Actinomycetota)	NgaBl	4	626	68555.3	○	MTVAIFTVTPVSALEKIFPTSRPTAAGPSAGGPSPAGPATANPLHVALIREVTGLAGETVSFQLAYRVEPETQDPNDADRLRQTCVNQFVTHVTVSGALADRTRVRAVRNVQVDFAAYPGTVDDAYLSDQPGQYPDLLQDTDGWVAFMPGQWRSLWVDVELPAMDEPQEIPNASDLTFTFTDRAGTTVAATAVSVHRISAQLPELTIAHTEWLHADCLAQWYGVPVWSEEHWRIVERFVRLAAKRGMTMLYTPLFTPPLDTVVGGERLTTQLVGVTRIESSAAATGTADTDDIAPGVVGASGDSAATPTAAWQFDFSKLERWVRMAQAAGIRWFEMSHLFTQWGAAHCPKIIAAIDGEERRPFGWRASATDPADGYPEFLAAFLTALDRELHRLGIADN…	ATGACCGTGGCCATTTTTACCGTTACACCGGTTAGCGCACTGGAAAAGATTTTTCCGACCAGCCGTCCGACCGCAGCAGGTCCGAGTGCCGGTGGTCCTAGTCCGGCAGGTCCGGCAACCGCAAATCCGCTGCATGTTGCACTGATTCGTGAAGTTACCGGTCTGGCAGGCGAAACCGTTAGCTTTCAGCTGGCATATCGTGTTGAACCGGAAACACAGGATCCGAATGATGCAGATCGTCTGCGTCAGACCTGTGTTAATCAGTTTGTTACCCATGTTACCGTTAGCGGTGCACTGGCAGATCGTACCCGTGTTCGTGCAGTTCGTAATGTTCAGGTTGATTTTGCAGCATATCCGGGTACAGTTGATGATGCATATCTGAGCGATCAGCCTGGTCAG…
	Lacticaseibacillus yichunensis (Bacillota)	NgaLy	4	549	60825.1	○	MDYQIDLVDPLTKVFADEVPDAWVVATQMVLQGEPLVLQLAYQRLRDDDASFSELTLATSLSAQCFEINQVPSQLPTWPHPDARYLRTTPGLFPDLLTPLTGPVRAYHGQVRALWLKIPTESLTPGSYELTITLTETASGQVVFSQTVPLTVAAAVAQPPRLHHTEWFSVDCLADYYHEAPYTPRLWAIIGNFMVFAHDEALMDTLLTPIFTPPLDTAVGATRTNVQLVQILPGTPYRFDWSRLRKWCQLAQQSGFAYLEMPPLFTQWGAQATPTITDTAGTALFGWHVPSTAPAYRAFLQALLPQLLAVLAEEGYDRDHLFFHLADEPNASTEDGYRAARAQVADLLDGLQVIDALSDVRFYENGLVPHPVVADDALAPFLAADAAPLWTYYCCAQTT…	ATGGATTATCAGATTGATCTGGTTGATCCGCTGACCAAAGTTTTTGCAGATGAAGTTCCGGATGCATGGGTTGTTGCAACCCAGATGGTTCTGCAGGGTGAACCGCTGGTGCTGCAGCTGGCATATCAGCGTCTGCGTGATGATGATGCAAGCTTTAGCGAACTGACCCTGGCAACCAGCCTGAGCGCACAGTGTTTTGAAATTAATCAGGTTCCGAGCCAGCTGCCGACCTGGCCTCATCCTGATGCACGTTATCTGCGTACCACACCGGGTCTGTTTCCGGATCTGCTGACACCGCTGACCGGTCCGGTTCGTGCATATCATGGTCAGGTGCGTGCACTGTGGCTGAAAATTCCGACCGAAAGCCTGACACCGGGTAGCTATGAACTGACCATTACA…
	Paenibacillus sp. TS12 (Bacillota)	NgaP2	4	578	66226	○	LIRWSQVDEEGDTIMLEELPDFETRCLSSLSKVFADAELHDLPVNTGSAMWKEVFSFQVAYRSPQLIKSLKISAESELEPYLAIRAVGLSPSELPVFPNPDEGYIRTAPGLYPDPLYPLADGVHAVPNQWRSVWVTVSLPSMSEFIPAADIGAESVSFPIDLCFEDGKGNHLGAEKFALEIIFQELPEQTLLHTEWFHSDCIATQYKVEVFSEAHWKLIESYVHNAVNHGVNMLLTPLFTPPLDTYVGGERPTVQLIDVEITGVNEYRFKFDRLERWVEMCQRLGIQFIEFSHLFTQWGAKYAPKIIAKKDGEEKRIFGWDTEASGESYSLFLDQFLPQLVHFIRNHHLDDKVFFHVSDEPGMKHAESYRQASDILNKHLAGFSILDALSDYDFYEKGL…	TTGATAAGATGGAGCCAAGTTGATGAGGAAGGGGATACAATAATGTTAGAGGAGCTGCCGGATTTTGAGACTCGTTGTCTAAGTTCGCTCAGTAAAGTATTCGCCGATGCGGAGCTTCATGATTTGCCGGTAAACACCGGATCAGCTATGTGGAAGGAAGTATTTTCATTTCAGGTCGCTTATCGCTCGCCGCAGCTGATTAAGTCCCTTAAAATAAGTGCGGAGTCCGAGCTCGAACCATACCTTGCCATCCGTGCAGTTGGGCTTTCGCCTTCGGAGCTGCCGGTATTTCCGAATCCGGATGAAGGATATATCCGGACCGCGCCGGGCTTGTACCCGGATCCGTTATATCCGCTTGCAGACGGCGTTCATGCCGTTCCGAATCAATGGCGCTCGGTA…
