# Supplementary material for: Genetic and functional diversity of β-N-acetylgalactosamine-targeting glycosidases expanded by deep-sea metagenome analysis
Source: Nat Commun. 2024 May 10;15:3543. doi: 10.1038/s41467-024-47653-2 (PMC11087588; doi:10.1038/s41467-024-47653-2)
Supplement: Supplementary file 7 — Supplementary Data 4 [file 41467_2024_47653_MOESM7_ESM.xlsx]

## Sheet: Supplementary Data 4
	Supplementary Data 4, Neighborhood genes of β-NGAs.
	Cohnella abietis	Locus_tag	Name	Protein Length	CDS
	1	KCTCHS21_21620	hypothetical protein	513	BBI32763.1
	2	KCTCHS21_21630	hypothetical protein	1826	BBI32764.1
	3	KCTCHS21_21640	hypothetical protein	713	BBI32765.1
	4	KCTCHS21_21650	hypothetical protein	666	BBI32766.1
	5	KCTCHS21_21660	9-O-acetylesterase	492	BBI32767.1
	6	KCTCHS21_21670	hypothetical protein	651	BBI32768.1
	7	KCTCHS21_21680	IclR family transcriptional regulator	265	BBI32769.1
	8	KCTCHS21_21690	lipoprotein LipO	582	BBI32770.1
	9	KCTCHS21_21700	sugar ABC transporter permease	303	BBI32771.1
	10	KCTCHS21_21710	putative ABC transporter permease protein YtcP	294	BBI32772.1
	11	KCTCHS21_21720	oxidoreductase	429	BBI32773.1
	12	KCTCHS21_21730	hypothetical protein (NgaCa)	513	BBI32774.1
	13	KCTCHS21_21740	hypothetical protein	932	BBI32775.1
	14	KCTCHS21_21750	hypothetical protein	277	BBI32776.1
	15	KCTCHS21_21760	IclR family transcriptional regulator	262	BBI32777.1
	16	KCTCHS21_21770	urea carboxylase	237	BBI32778.1
	17	KCTCHS21_21780	urea carboxylase	216	BBI32779.1
	18	KCTCHS21_21790	urea carboxylase	1204	BBI32780.1
	19	KCTCHS21_21800	LamB/YcsF family protein	240	BBI32781.1
	20	KCTCHS21_21810	hypothetical protein	244	BBI32782.1
	Meiothermus granaticius	Locus_tag	Name	Protein Length	CDS
	1	Mgrana_00686	putative signaling protein	724	RIH93430.1
	2	Mgrana_00687	putative serine protease HtrA	414	RIH93431.1
	3	Mgrana_00688	Formyltetrahydrofolate deformylase	286	RIH93432.1
	4	Mgrana_00689	Delta(1)-pyrroline-2-carboxylate reductase 1	294	RIH93433.1
	5	Mgrana_00690	Molybdenum cofactor biosynthesis protein B	170	RIH93434.1
	6	Mgrana_00691	DNA mismatch repair protein MutS	840	RIH93435.1
	7	Mgrana_00692	DNA mismatch repair protein MutL	543	RIH93436.1
	8	Mgrana_00693	ATP-dependent Clp protease adapter protein ClpS	100	RIH93437.1
	9	Mgrana_00695	Foldase protein PrsA 3	628	RIH93438.1
	10	Mgrana_00696	Fosmidomycin resistance protein	383	RIH93439.1
	11	Mgrana_00697	Peptidase_C39 like family protein	358	RIH93440.1
	12	Mgrana_00698	GTP 3',8-cyclase	324	RIH93441.1
	13	Mgrana_00699	hypothetical protein (NgaMg)	532	RIH93442.1
	14	Mgrana_00700	Arginine decarboxylase	498	RIH93443.1
	15	Mgrana_00701	CHRD domain protein	148	RIH93444.1
	16	Mgrana_00702	CTP synthase	553	RIH93445.1
	17	Mgrana_00702	Hydroxyacylglutathione hydrolase GloC	324	RIH93446.1
	18	Mgrana_00703	putative gamma-glutamyltransferase YwrD	529	RIH93447.1
	19	Mgrana_00704	Formamidase	310	RIH93448.1
	20	Mgrana_00705	Glutathione-binding protein GsiB	531	RIH93449.1
	Brachybacterium faecium	Locus_tag	Name	Protein Length	CDS
	1	Bfae_31470	concerbed hypothetical protein TIGR00299	463	ACU86907.1
	2	Bfae_31480	hypothetical protein	144	ACU86908.1
	3	Bfae_31490	methyltransferase family protein	205	ACU86909.1
	4	Bfae_31500	fucose permease	404	ACU86910.1
	5	Bfae_31510	CBS domain-containing protein	346	ACU86911.1
	6	Bfae_31520	CBS domain-containing protein	455	ACU86912.1
	7	Bfae_31530	predicted esterase	226	ACU86913.1
	8	Bfae_31540	hypothetical protein (NgaBf)	552	ACU86914.1
	9	Bfae_31550	hypothetical protein	87	ACU86915.1
	10	Bfae_31560	intracellular protease, PfpI family	184	ACU86916.1
	11	Bfae_31570	uncharacterized conserved protein	475	ACU86917.1
	12	Bfae_31580	proline racemase	333	ACU86918.1
	13	Bfae_31590	transcriptional regulator, GntR family	244	ACU86919.1
	14	Bfae_31600	glycine/D-amino acid oxidase, deaminating	389	ACU86920.1
	15	Bfae_31610	hypothetical protein	87	ACU86921.1
	16	Bfae_31620	thioredoxin reductase	488	ACU86922.1
	17	Bfae_31630	NAD-dependent aldehyde dehydrogenase	491	ACU86923.1
	18	Bfae_31640	dihydrodipicolinate synthase/N-acetylneuraminate lyase	292	ACU86924.1
	19	Bfae_31650	transcriptional regulator/sugar kinase	374	ACU86925.1
	20	Bfae_31660	sugar phosphate isomerase/epimerase	297	ACU86926.1
	Bifidobacterium longum	Locus_tag	Name	Protein Length	CDS
	1	BFS25_RS02635	DUF4032 domain-containing protein	470	WP_071477797.1
	2	BFS25_RS02640	23S rRNA (guanosine(2251)-2'-O)-methyltransferase RlmB	330	WP_014485217.1
	3	BFS25_RS02645	MFS transporter	402	WP_071477807.1
	4	BFS25_RS02650	AAA family ATPase	452	WP_065436565.1
	5	BFS25_RS02655	LacI family transcriptional regulator	345	WP_065436564.1
	6	BFS25_RS02660	sugar ABC transporter substrate-binding protein	432	WP_177189949.1
	7	BFS25_RS02665	sugar ABC transporter permease	309	WP_065436562.1
	8	BFS25_RS02670	carbohydrate ABC transporter permease	310	WP_081292334.1
	9	BFS25_RS12965	transposase	154	WP_173645995.1
	10	BFS25_RS12640	acyltransferase domain-containing protein	382	WP_071477799.1
	11	BFS25_RS02690	DUF4091 domain-containing protein (NgaBl)	626	WP_071477800.1
	12	BFS25_RS12995	N-acetylglucosamine-specific PTS transporter subunit IIBC	512	WP_065472952.1
	13	BFS25_RS02700	PTS glucose transporter subunit IIA	170	WP_012578683.1
	14	BFS25_RS02705	substrate-binding domain-containing protein	71	WP_060620283.1
	15	BFS25_RS02710	cation-translocating P-type ATPase	995	WP_071477801.1
	16	BFS25_RS02715	FIVAR domain-containing protein	529	WP_071477802.1
	17	BFS25_RS02720	dCTP deaminase	193	WP_007051821.1
	18	BFS25_RS02725	hypothetical protein	283	WP_071477803.1
	19	BFS25_RS02730	alpha/beta hydrolase-fold protein	252	WP_071477804.1
	20	BFS25_RS02735	sodium:proton antiporter	690	WP_071477805.1
	Lacticaseibacillus yichunensis	Locus_tag	Name	Protein Length	CDS
	1	EKM95_RS05075	SpaH/EbpB family LPXTG-anchored major pilin	504	WP_125696764.1
	2	EKM95_RS05080	choice-of-anchor A family protein	1012	WP_164510094.1
	3	EKM95_RS05085	hypothetical protein	112	WP_125696766.1
	4	EKM95_RS05090	hypothetical protein	224	WP_125696767.1
	5	EKM95_RS05095	galactose mutarotase	336	WP_125696768.1
	6	EKM95_RS05100	N-acetylglucosamine-specific PTS transporter subunit IIBC	670	WP_125696769.1
	7	EKM95_RS05105	PepSY domain-containing protein	189	WP_125696770.1
	8	EKM95_RS05110	NusG domain II-containing protein	137	WP_125696771.1
	9	EKM95_RS05115	acyltransferase domain-containing protein	273	WP_125696772.1
	10	EKM95_RS05120	SGNH/GDSL hydrolase family protein	221	WP_164510095.1
	11	EKM95_RS05125	hypothetical protein	273	WP_125696774.1
	12	EKM95_RS05130	arylsulfatase	487	WP_125696775.1
	13	EKM95_RS05135	alpha-L-fucosidase	494	WP_125696776.1
	14	EKM95_RS05140	DUF4091 domain-containing protein (NgaLy)	549	WP_125696777.1
	15	EKM95_RS05145	AraC family transcriptional regulator	286	WP_164510096.1
	16	EKM95_RS05150	hypothetical protein	59	WP_125696779.1
	17	EKM95_RS05155	ABC transporter substrate-binding protein	489	WP_125696780.1
	18	EKM95_RS11620	hypothetical protein	71	WP_164510097.1
	19	EKM95_RS05160	response regulator	511	WP_125696781.1
	20	EKM95_RS05165	histidine kinase	177	WP_125696782.1
	Chitinophaga pinensis	Locus_tag	Name	Protein Length	CDS
	1	Cpin_1078	polysaccharide export protein	830	ACU58576.1
	2	Cpin_1079	lipopolysaccharide biosynthesis protein	361	ACU58577.1
	3	Cpin_1080	NAD-dependent epimerase/dehydratase	353	ACU58578.1
	4	Cpin_1081	polysaccharide biosynthesis protein	421	ACU58579.1
	5	Cpin_1082	conserved hypothetical protein	341	ACU58580.1
	6	Cpin_1083	glycosyl transferase group 1	384	ACU58581.1
	7	Cpin_1084	hypothetical protein	383	ACU58582.1
	8	Cpin_1085	glycosyl transferase family 2	329	ACU58583.1
	9	Cpin_1086	UDP-N-acetylglucosamine 2-epimerase	376	ACU58584.1
	10	Cpin_1087	hypothetical protein	359	ACU58585.1
	11	Cpin_1088	hypothetical protein	560	ACU58586.1
	12	Cpin_1089	glycosyl transferase group 1	392	ACU58587.1
	13	Cpin_1090	GDP-mannose 4,6-dehydratase	370	ACU58588.1
	14	Cpin_1091	NAD-dependent epimerase/dehydratase	309	ACU58589.1
	15	Cpin_1092	hypothetical protein	523	ACU58590.1
	16	Cpin_1093	ABC transporter related	634	ACU58591.1
	17	Cpin_1094	hypothetical protein	123	ACU58592.1
	18	Cpin_1095	RNA polymerase, sigma-24 subunit, ECF subfamily	202	ACU58593.1
	19	Cpin_1096	anti-FecI sigma factor, FecR	333	ACU58594.1
	20	Cpin_1097	TonB-dependent receptor plug	1148	ACU58595.1
	Clostridium perfringens ATCC 13124	Locus_tag	Name	Protein Length	CDS
	1	CPF_1468	putative type II restriction enzyme HphI	304	ABG83405.1
	2	CPF_1469	conserved hypothetical protein	206	ABG82224.1
	3	CPF_1470	conserved domain protein	206	ABG84697.1
	4	CPF_1471	transcription elongation factor GreA	154	ABG84731.1
	5	CPF_1472	putative alpha-N-acetylgalactosaminidase	1588	ABG83191.1
	6	CPF_1473	conserved hypothetical protein	587	ABG82546.1
	7	CPF_1474	beta-galactosidase	1355	ABG82227.1
	8	CPF_1475	amidohydrolase domain protein	444	ABG83456.1
	9	CPF_1476	putative adenine deaminase	568	ABG82839.1
	10	CPF_1477	ABC transporter, substrate-binding protein	348	ABG83988.1
	11	CPF_1478	ABC transporter, ATP-binding protein	343	ABG82640.1
	12	CPF_1479	ABC transporter, permease protein	260	ABG82342.1
	13	CPF_1480	ABC transporter, permease protein	276	ABG82964.1
	14	CPF_1481	conserved hypothetical protein	382	ABG84323.1
	15	CPF_1482	dihydrouridine synthase family protein	321	ABG84991.1
	16	CPF_1483	MATE efflux family protein	456	ABG82650.2
	17	CPF_1484	conserved hypothetical protein	113	ABG83291.1
	18	CPF_1485	oligopeptide transporter, OPT family	638	ABG82696.1
	19	CPF_1486	hypothetical protein	78	ABG84098.1
	20	CPF_1487	putative hyaluronoglucosaminidase	1172	ABG84775.1
	Bathyarchaeota archaeon B24	Locus_tag	Name	Protein Length	CDS
	1	AYL29_011310	inositol-phosphate phosphatase (IMPA, suhB)	271	KYH36760.1
	2	AYL29_011320	Amidohydrolase 2	297	KYH36761.1
	3	AYL29_011330	hypothetical protein	259	KYH36762.1
	4	AYL29_011340	NagC family transcriptional regulator	121	KYH36763.1
	5	AYL29_011350	dolichol kinase	221	KYH36764.1
	6	AYL29_011360	hypothetical protein	430	KYH36765.1
	7	AYL29_011370	Molybdopterin-guanine dinucleotide biosynthesis protein MobB	135	KYH36766.1
	8	AYL29_011380	hypothetical protein	331	KYH36767.1
	9	AYL29_011390	hypothetical protein	546	KYH36768.1
	10	AYL29_011400	PilT protein domain protein	95	KYH36769.1
	11	AYL29_011410	twitching motility protein PilT	133	KYH36770.1
	12	AYL29_011420	hypothetical protein	77	KYH36771.1
	13	AYL29_011430	hypothetical protein	337	KYH36772.1
	14	AYL29_011440	uroporphyrinogen-III decarboxylase-like protein	319	KYH36773.1
	15	AYL29_011450	acyl-CoA dehydrogenase	330	KYH36774.1
	16	AYL29_011460	hypothetical protein	655	KYH36775.1
	17	AYL29_011470	glycoside hydrolase family protein	442	KYH36776.1
	18	AYL29_011480	sugar phosphate isomerase/epimerase	323	KYH36777.1
	19	AYL29_011490	hypothetical protein	51	KYH36778.1
	20	AYL29_011500	putative glycoside hydrolase	455	KYH36779.1
	Cylindrospermum stagnale PCC 7417	Locus_tag	Name	Protein Length	CDS
	1	Cylst_4175	methylase involved in ubiquinone/menaquinone biosynthesis	322	AFZ26277.1
	2	Cylst_4176	putative Fe-S oxidoreductase	328	AFZ26278.1
	3	Cylst_4177	Zn-dependent oxidoreductase, NADPH:quinone reductase	333	AFZ26279.1
	4	Cylst_4178	hypothetical protein	741	AFZ26280.1
	5	Cylst_4179	capsular exopolysaccharide biosynthesis protein	733	AFZ26281.1
	6	Cylst_4180	putative PLP-dependent enzyme possibly involved in cell wall biogenesis	393	AFZ26282.1
	7	Cylst_4181	putative ATP-utilizing enzyme (ATP-grasp superfamily)	404	AFZ26283.1
	8	Cylst_4182	hypothetical protein	359	AFZ26284.1
	9	Cylst_4183	protein involved in biosynthesis of mitomycin antibiotics/polyketide fumonisin	296	AFZ26285.1
	10	Cylst_4184	glycosyl transferase possibly involved in lipopolysaccharide synthesis	205	AFZ26286.1
	11	Cylst_4185	glycosyltransferase	385	AFZ26287.1
	12	Cylst_4187	hypothetical protein	535	AFZ26288.1
	13	Cylst_4188	nucleoside-diphosphate-sugar epimerase	318	AFZ26289.1
	14	Cylst_4190	glycosyltransferase	398	AFZ26290.1
	15	Cylst_4191	glycosyltransferase	420	AFZ26291.1
	16	Cylst_4192	glycosyltransferase	365	AFZ26292.1
	17	Cylst_4193	lipid A core-O-antigen ligase-like enyme	413	AFZ26293.1
	18	Cylst_4194	glycosyltransferase	373	AFZ26294.1
	19	Cylst_4195	integral membrane protein MviN	458	AFZ26295.1
	20	Cylst_4196	putative nucleoside-diphosphate sugar epimerase	657	AFZ26296.1
