# Supplementary material for: Genetic and functional diversity of β-N-acetylgalactosamine-targeting glycosidases expanded by deep-sea metagenome analysis
Source: Nat Commun. 2024 May 10;15:3543. doi: 10.1038/s41467-024-47653-2 (PMC11087588; doi:10.1038/s41467-024-47653-2)
Supplement: Supplementary file 8 — Supplementary Data 5 [file 41467_2024_47653_MOESM8_ESM.xlsx]

## Sheet: Supplementary Data 5
	Supplementary Data 5, Predicted functional partners proteins from the STRING database
	Brachybacterium faecium	Locus_tag	Name	CDS
	Input	Bfae_31540	hypothetical protein (NgaBf)	ACU86914.1
	1	Bfae_12990	ABC-type sugar transport system, periplasmic component	ACU85142.1
	2	Bfae_31660	sugar phosphate isomerase/epimerase	ACU86926.1
	3	Bfae_13000	ABC-type sugar transport system, periplasmic component	ACU85143.1
	4	Bfae_17890	ABC-type sugar transport system, periplasmic componen	ACU85609.1
	5	Bfae_13010	alpha-L-fucosidase	ACU85144.1
	6	Bfae_29270	sugar phosphate isomerase/epimerase	ACU86688.1
	Chitinophaga pinensis	Locus_tag	Name	CDS
	Input	Cpin_1088	hypothetical protein	ACU58586.1
	1	Cpin_1086	UDP-N-acetylglucosamine 2-epimerase	ACU58584.1
	2	Cpin_1087	succinoglycan biosynthesis protein	ACU58585.1
	3	Cpin_1089	glycosyl transferase group 1	ACU58587.1
	4	Cpin_1085	glycosyl transferase family 2	ACU58583.1
	5	Cpin_1084	hypothetical protein	ACU58582.1
	6	Cpin_4392	Alpha-galactosidase	ACU61838.1
	7	Cpin_1081	polysaccharide biosynthesis protein	ACU58579.1
	8	Cpin_1080	NAD-dependent epimerase/dehydratase	ACU58578.1
	9	Cpin_1082	conserved hypothetical protein	ACU58580.1
	10	Cpin_1083	glycosyl transferase group 1	ACU58581.1
	Clostridium perfringens	Locus_tag	Name	CDS
	Input	CPF_1473	conserved hypothetical protein	ABG82546.1
	1	CPF_1759	BNR/Asp-box repeat domain protein	ABG82852.1
	2	CPF_1472	putative alpha-N-acetylgalactosaminidase	ABG83191.1
	3	CPF_1301	glycosyl hydrolase, family 31/fibronectin type III domain protein	ABG84084.1
	4	CPF_0859	alpha-N-acetylglucosaminidase family protein	ABG84150.1
	5	CPF_1614	glycosyl hydrolase, family 20	ABG83298.1
	6	CPF_1487	putative hyaluronoglucosaminidase	ABG84775.1
	7	CPF_0184	hyaluronoglucosaminidase	ABG83307.1
	8	CPF_1442	O-GlcNAcase nagJ	ABG84519.1
	9	CPF_0532	sialidase	ABG84247.1
	10	CPF_0875	putative O-GlcNAcase nagJ	ABG84510.1
	Bathyarchaeota archaeon B24	Locus_tag	Name	CDS
	Input	AYL29_011390	hypothetical protein	KYH36768.1
	1	AYL29_001490	V4R domain-containing protein	KYH37967.1
	2	AYL29_002930	ACT domain-containing protein	KYH37731.1
	3	AYL29_000880	Serine/threonine kinase	KYH38136.1
	Cylindrospermum stagnale	Locus_tag	Name	CDS
	Input	Cylst_4187	hypothetical protein	AFZ26288.1
	1	Cylst_4188	nucleoside-diphosphate-sugar epimerase	AFZ26284.1
	2	Cylst_4193	lipid A core-O-antigen ligase-like enyme	AFZ26293.1
	3	Cylst_4183	protein involved in biosynthesis of mitomycin antibiotics/polyketide fumonisin	AFZ26285.1
	4	Cylst_0792	Plasmid pRiA4b ORF-3-like protein	AFZ23119.1
	5	Cylst_4182	hypothetical protein	AFZ26284.1
	6	Cylst_4654	glycosyl transferase	AFZ26722.1
	7	Cylst_4658	membrane protein involved in the export of O-antigen and teichoic acid	AFZ26726.1
	8	Cylst_3513	hypothetical protein	AFZ25653.1
	9	Cylst_0237	hypothetical protein	AFZ22611.1
	10	Cylst_4190	glycosyltransferase	AFZ26290.1
