# Supplementary material for: Genetic and functional diversity of β-N-acetylgalactosamine-targeting glycosidases expanded by deep-sea metagenome analysis
Source: Nat Commun. 2024 May 10;15:3543. doi: 10.1038/s41467-024-47653-2 (PMC11087588; doi:10.1038/s41467-024-47653-2)
Supplement: Supplementary file 9 — Supplementary Data 6 [file 41467_2024_47653_MOESM9_ESM.xlsx]

## Sheet: Supplementary Data 6
	Supplementary Data 6, Cloning and mutation primers for PCR
	additional sequence before synthetic gene	CCTCTTTCAGGGACCCGGG
	additional sequence after synthetic gene	TAATAAGGATCCGAATTCTG
	β-NGA-common primer-F	CCTCTTTCAGGGACCCGGGATG
	β-NGA-common primer-R	CAGAATTCGGATCCTTATTA
	pET47b-common promer-F	TAATAAGGATCCGAATTCTGTACAGGCCTTGGCGCGC
	pET47b-common promer-F	CCCGGGTCCCTGAAAGAGGACTTCAAGAGCCGCG
	NgaLy-D95A-F	GCGTACCACACCGGGTCTGTTTCCGGCTCTGCTGACACCGCTG
	NgaLy-D95A-R	GTCAGCAGAGCCGGAAACAGACCCGGTGTGGTACGCAGATAAC
	NgaLy-W115A-F	GTGCACTGGCGCTGAAAATTCCGACCGAAAGCCTGACACC
	NgaLy-W115A-R	GAATTTTCAGCGCCAGTGCACGCACCTGACCATGATATGC
	NgaLy-Y392A-F	CGCTGTGGACCGCTTATTGTTGTGCACAGAC
	NgaLy-Y392A-R	GCACAACAATAACGGGTCCACAGCGGTGCTG
	NgaLy-G427A-F	CAGATTCAGGCTTTCTGCATTGGGGCTTTAATTTCTATAATG
	NgaLy-G427A-R	GCAGAAAAGCCTGAATCTGATGACGGTACAGCAGAACACCC
	NgaLy-G427V-F	CAGATTCAGGTTTTTCTGCATTGGGGCTTTAATTTCTATAATG
	NgaLy-G427V-R	GCAGAAAAACCTGAATCTGATGACGGTACAGCAGAACACCC
	NgaLy-W431A-F	GTTTTCTGCATGCGGGCTTTAATTTCTATAATG
	NgaLy-W431A-R	GAAATTAAAGCCCGCATGCAGAAAACCCTGAATC
	NgaLy-W466A-F	CTTTTCTGGTTGCTCCGGGTGCAGATGGTCAGCCGC
	NgaLy-W466A-R	CTGCACCCGGAGCAACCAGAAAAGGATCGCCACTCG
	NgaLy-R478A-F	GAATAGCCTGGCTAATGAAGTTCAGCGTTTAG
	NgaLy-R478A-R	GAACTTCATTAGCCAGGCTATTCAGCGGCTG
	NgaP2-D359E-F	GTATCCGAAGAACCTGGGATGAAG
	NgaP2-D359E-R	CAGGTTCTTCGGATACGTGGAAAAAC
	NgaP2-D359N-F	GTATCCAATGAACCTGGGATGAAG
	NgaP2-D359N-R	CAGGTTCATTGGATACGTGGAAAAAC
	NgaP2-E360D-F	CCGATGATCCTGGGATGAAGCATGC
	NgaP2-E360D-R	CATCCCAGGATCATCGGATACGTG
	NgaP2-E360Q-F	CCGATCAACCTGGGATGAAGCATGC
	NgaP2-E360Q-R	CATCCCAGGTTGATCGGATACGTG
	NgaDssm1-D353E-F	CATCTGGCAGAAGAACCTGTTCGTAC
	NgaDssm1-D353E-R	GAACAGGTTCTTCTGCCAGATGCTG
	NgaDssm1-D353N-F	CATCTGGCAAATGAACCTGTTCGTAC
	NgaDssm1-D353N-R	GAACAGGTTCATTTGCCAGATGCTG
	NgaDssm1-E354D-F	GCAGATGATCCTGTTCGTACCAATATTG
	NgaDssm1-E354D-R	CGAACAGGATCATCTGCCAGATGCTGTG
	NgaDssm1-E354Q-F	GCAGATCAACCTGTTCGTACCAATATTG
	NgaDssm1-E354Q-R	CGAACAGGTTGATCTGCCAGATGCTGTG
	NgaCa-D287E-F	CTATACCGCAGAAGAAATCGGCCATTATAC
	NgaCa-D287E-R	GGCCGATTTCTTCTGCGGTATAGTTATACAG
	NgaCa-D287N-F	CTATACCGCAAATGAAATCGGCCATTATAC
	NgaCa-D287N-R	GGCCGATTTCATTTGCGGTATAGTTATACAG
	NgaCa-E288D-F	CCGCAGATGATATCGGCCATTATACCAGCC
	NgaCa-E288D-R	AATGGCCGATATCATCTGCGGTATAGTTATAC
	NgaCa-E288Q-F	CCGCAGATCAAATCGGCCATTATACCAGCC
	NgaCa-E288Q-R	AATGGCCGATTTGATCTGCGGTATAGTTATAC
	NgaAt-D401E-F	CTGTGGGAAGAGCCGCTGAATATG
	NgaAt-D401E-R	CGGCTCTTCCCACAGATAGAAATAG
	NgaAt-D401Q-F	CTGTGGAATGAGCCGCTGAATATG
	NgaAt-D401Q-R	CGGCTCATTCCACAGATAGAAATAG
	NgaAt-E402D-F	GTGGGATGATCCGCTGAATATGGAAC
	NgaAt-E402D-R	CAGCGGATCATCCCACAGATAG
	NgaAt-E402N-F	GTGGGATCAGCCGCTGAATATGGAAC
	NgaAt-E402N-R	CAGCGGCTGATCCCACAGATAG
