# Supplementary material for: Genetic and functional diversity of β-N-acetylgalactosamine-targeting glycosidases expanded by deep-sea metagenome analysis
Source: Nat Commun. 2024 May 10;15:3543. doi: 10.1038/s41467-024-47653-2 (PMC11087588; doi:10.1038/s41467-024-47653-2)
Supplement: Supplementary file 10 — Supplementary Data 7 [file 41467_2024_47653_MOESM10_ESM.xlsx]

## Sheet: Supplementary Data 7
	Supplementary Data 7, Crystallization solutions of the β-NGA
		The crystallization solution
	NgaCa	0.2 M Magnesium chloride hexahydrate, 0.1 M Bis-Tris pH 6.5, 25% w/v Polyethylene glycol 3,350
	NgaDssm	0.2 M Lithium sulfate, 0.1 M Bis-Tris pH 6.0, 25% w/v Polyethylene glycol 3,350
	NgaAt	0.2 M Magnesium chloride hexahydrate, 0.1 M Hepes-Na pH 7.5, 25% w/v Polyethylene glycol 3,350
	NgaP2	0.2 M sodium Bromide, 0.1 M Bis-Tris pH 7.5, 25% w/v Polyethylene glycol 3,350
	NgaLy	0.1 M sodium acetate pH 4.2, 25% w/v Polyethylene glycol 3,350
