# Supplementary material for: Genetic and functional diversity of β-N-acetylgalactosamine-targeting glycosidases expanded by deep-sea metagenome analysis
Source: Nat Commun. 2024 May 10;15:3543. doi: 10.1038/s41467-024-47653-2 (PMC11087588; doi:10.1038/s41467-024-47653-2)
Supplement: Supplementary file 12 — Source Data [file 41467_2024_47653_MOESM12_ESM.xlsx]

## Sheet: Fig.2a
Fig.2a	SDS-PAGE

## Sheet: Fig.2b
Fig.2b	pH
NgaDssm
pH		Absorbance (A405)	Average	Free pNP	Relative
3	1	0.047	0.00266667	0.000454419	0.4004
	2	0.05
	3	0.046
3.5	1	0.051	0.000666667	0.000113605	0.1001
	2	0.048
	3	0.047
4	1	0.139	0.091	0.015507	13.6637
	2	0.141
	3	0.14
4.5	1	0.491	0.433333	0.0738431	65.0651
	2	0.477
	3	0.482
5	1	0.714	0.666	0.113491	100
	2	0.718
	3	0.716
5.5	1	0.697	0.655667	0.11173	98.4484
	2	0.71
	3	0.71
6	1	0.499	0.464667	0.0791825	69.7698
	2	0.526
	3	0.519
6.5	1	0.319	0.273	0.0465211	40.991
	2	0.325
	3	0.325
7	1	0.256	0.202667	0.0345358	30.4304
	2	0.25
	3	0.252
7.5	1	0.155	0.109667	0.018688	16.4665
	2	0.161
	3	0.163
8	1	0.106	0.0596667	0.0101676	8.95896
	2	0.111
	3	0.112
8.5	1	0.073	0.0236667	0.00403297	3.55355
	2	0.073
	3	0.075
9	1	0.062	0.0126667	0.00215849	1.9019
	2	0.063
	3	0.063
9.5	1	0.057	0.00666667	0.00113605	1.001
	2	0.056
	3	0.057
10	1	0.052	0.00266667	0.000454419	0.4004
	2	0.053
	3	0.053
NgaCa
pH		Absorbance (A405)	Average	Free pNP	Relative
3	1	0.047	0	0	0
	2	0.047
	3	0.047
3.5	1	0.053	0.00733333	0.00124965	1.30797
	2	0.053
	3	0.051
4	1	0.099	0.0553333	0.00942919	9.8692
	2	0.102
	3	0.097
4.5	1	0.365	0.334667	0.0570296	59.6908
	2	0.381
	3	0.39
5	1	0.606	0.560667	0.0955416	100
	2	0.6
	3	0.605
5.5	1	0.37	0.33	0.0562343	58.8585
	2	0.379
	3	0.379
6	1	0.2	0.156667	0.0266971	27.9429
	2	0.2
	3	0.202
6.5	1	0.116	0.0743333	0.0126669	13.258
	2	0.117
	3	0.119
7	1	0.083	0.0403333	0.00687309	7.19382
	2	0.084
	3	0.086
7.5	1	0.067	0.0233333	0.00397617	4.16171
	2	0.067
	3	0.068
8	1	0.058	0.015	0.00255611	2.67539
	2	0.058
	3	0.058
8.5	1	0.05	0.008	0.00136326	1.42687
	2	0.052
	3	0.051
9	1	0.049	0.00533333	0.000908838	0.951249
	2	0.049
	3	0.05
9.5	1	0.049	0.00466667	0.000795233	0.832342
	2	0.048
	3	0.049
10	1	0.048	0.00133333	0.000227209	0.237812
	2	0.047
	3	0.047
NgaAt
pH		Absorbance (A405)	Average	Free pNP	Relative
3	1	0.049	0.00666667	0.00113605	0.553557
	2	0.049
	3	0.054
3.5	1	0.066	0.0216667	0.00369215	1.79906
	2	0.065
	3	0.066
4	1	0.229	0.180333	0.0307301	14.9737
	2	0.226
	3	0.221
4.5	1	0.756	0.698333	0.119001	57.9851
	2	0.754
	3	0.717
5	1	1.27	1.20433	0.205227	100
	2	1.262
	3	1.213
5.5	1	1.165	1.09533	0.186653	90.9493
	2	1.157
	3	1.096
6	1	0.812	0.747667	0.127408	62.0814
	2	0.794
	3	0.769
6.5	1	0.537	0.482333	0.082193	40.0498
	2	0.533
	3	0.506
7	1	0.393	0.348667	0.0594153	28.951
	2	0.386
	3	0.399
7.5	1	0.287	0.243333	0.0414657	20.2048
	2	0.287
	3	0.294
8	1	0.224	0.183	0.0311845	15.1951
	2	0.224
	3	0.233
8.5	1	0.161	0.115	0.0195968	9.54885
	2	0.165
	3	0.151
9	1	0.146	0.0943333	0.0160751	7.83283
	2	0.145
	3	0.142
9.5	1	0.133	0.0876667	0.014939	7.27927
	2	0.131
	3	0.131
10	1	0.088	0.0443333	0.00755471	3.68115
	2	0.088
	3	0.089
NgaBa
pH		Absorbance (A405)	Average	Free pNP	Relative
3	1	0.065	0.019	0.00323773	4.24739
	2	0.064
	3	0.063
3.5	1	0.109	0.062	0.0105652	13.8599
	2	0.105
	3	0.107
4	1	0.227	0.182667	0.0311277	40.8346
	2	0.229
	3	0.227
4.5	1	0.347	0.279667	0.0476572	62.5186
	2	0.314
	3	0.313
5	1	0.365	0.332333	0.056632	74.2921
	2	0.379
	3	0.388
5.5	1	0.459	0.418667	0.0713438	93.5917
	2	0.468
	3	0.464
6	1	0.475	0.435333	0.0741839	97.3174
	2	0.485
	3	0.481
6.5	1	0.493	0.447333	0.0762288	100
	2	0.487
	3	0.497
7	1	0.465	0.441	0.0751495	98.5842
	2	0.494
	3	0.499
7.5	1	0.461	0.419667	0.0715142	93.8152
	2	0.456
	3	0.48
8	1	0.329	0.287333	0.0489636	64.2325
	2	0.328
	3	0.343
8.5	1	0.207	0.164667	0.0280604	36.8107
	2	0.21
	3	0.215
9	1	0.128	0.081	0.013803	18.1073
	2	0.124
	3	0.132
9.5	1	0.083	0.0373333	0.00636187	8.34575
	2	0.084
	3	0.083
10	1	0.066	0.0186667	0.00318093	4.17288
	2	0.064
	3	0.064
NgaBf
pH		Absorbance (A405)	Average	Free pNP	Relative
3	1	0.031	0.00366667	0.000624826	0.917431
	2	0.039
	3	0.031
3.5	1	0.031	0.000333333	5.68024e-05	0.0834028
	2	0.03
	3	0.03
4	1	0.031	0.00133333	0.000227209	0.333611
	2	0.033
	3	0.03
4.5	1	0.032	0.002	0.000340814	0.500417
	2	0.032
	3	0.032
5	1	0.057	0.028	0.0047714	7.00584
	2	0.058
	3	0.059
5.5	1	0.168	0.141333	0.0240842	35.3628
	2	0.172
	3	0.174
6	1	0.359	0.323333	0.0550983	80.9008
	2	0.353
	3	0.348
6.5	1	0.442	0.399667	0.068106	100
	2	0.415
	3	0.432
7	1	0.399	0.367333	0.0625962	91.9099
	2	0.402
	3	0.391
7.5	1	0.362	0.332667	0.0566888	83.236
	2	0.361
	3	0.365
8	1	0.33	0.309	0.0526558	77.3144
	2	0.343
	3	0.344
8.5	1	0.309	0.276333	0.0470892	69.141
	2	0.309
	3	0.301
9	1	0.261	0.233667	0.0398185	58.4654
	2	0.265
	3	0.265
9.5	1	0.159	0.124	0.0211305	31.0259
	2	0.157
	3	0.146
10	1	0.04	0.01	0.00170407	2.50209
	2	0.042
	3	0.038
NgaBl
pH		Absorbance (A405)	Average	Free pNP	Relative
3	1	0.031	0.00133333	0.000227209	0.156372
	2	0.031
	3	0.032
3.5	1	0.037	0.00666667	0.00113605	0.781861
	2	0.037
	3	0.036
4	1	0.356	0.332333	0.056632	38.9758
	2	0.351
	3	0.38
4.5	1	0.699	0.635667	0.108322	74.5504
	2	0.651
	3	0.647
5	1	0.899	0.852667	0.1453	100
	2	0.862
	3	0.887
5.5	1	0.889	0.845	0.143994	99.1009
	2	0.851
	3	0.885
6	1	0.691	0.662	0.11281	77.6388
	2	0.687
	3	0.698
6.5	1	0.467	0.422333	0.0719686	49.5309
	2	0.429
	3	0.461
7	1	0.295	0.256333	0.043681	30.0625
	2	0.289
	3	0.275
7.5	1	0.138	0.151333	0.0257883	17.7482
	2	0.131
	3	0.133
8	1	0.065	0.0576667	0.00982681	6.7631
	2	0.065
	3	0.055
8.5	1	0.035	0.0116667	0.00198808	1.36826
	2	0.035
	3	0.035
9	1	0.033	0.00366667	0.000624826	0.430023
	2	0.033
	3	0.033
9.5	1	0.036	0.004	0.000681628	0.469116
	2	0.033
	3	0.034
10	1	0.033	0.00333333	0.000568024	0.39093
	2	0.033
	3	0.049
NgaLy
pH		Absorbance (A405)	Average	Free pNP	Relative
3	1	0.033	0.003	0.000511221	0.373289
	2	0.033
	3	0.033
3.5	1	0.058	0.0283333	0.0048282	3.52551
	2	0.058
	3	0.059
4	1	0.155	0.131333	0.0223801	16.3418
	2	0.164
	3	0.165
4.5	1	0.296	0.262333	0.0447035	32.6421
	2	0.29
	3	0.291
5	1	0.495	0.455	0.0775352	56.6155
	2	0.48
	3	0.48
5.5	1	0.664	0.65	0.110765	80.8793
	2	0.694
	3	0.682
6	1	0.793	0.762667	0.129964	94.8984
	2	0.789
	3	0.796
6.5	1	0.798	0.784333	0.133656	97.5944
	2	0.823
	3	0.822
7	1	0.854	0.803667	0.136951	100
	2	0.817
	3	0.83
7.5	1	0.8	0.773	0.131725	96.1842
	2	0.786
	3	0.823
8	1	0.653	0.630333	0.107413	78.4322
	2	0.67
	3	0.658
8.5	1	0.253	0.238	0.0405569	29.6143
	2	0.263
	3	0.288
9	1	0.066	0.036	0.00613466	4.47947
	2	0.067
	3	0.065
9.5	1	0.042	0.0123333	0.00210169	1.53463
	2	0.042
	3	0.043
10	1	0.036	0.006	0.00102244	0.746578
	2	0.035
	3	0.037
NgaP2
pH		Absorbance (A405)	Average	Free pNP	Relative
3	1	0.051	0.000666667	0.000113605	0.110132
	2	0.049
	3	0.049
3.5	1	0.05	0.00233333	0.000397617	0.385463
	2	0.054
	3	0.05
4	1	0.079	0.032	0.00545303	5.28634
	2	0.079
	3	0.085
4.5	1	0.571	0.514333	0.0876461	84.967
	2	0.565
	3	0.554
5	1	0.59	0.568333	0.096848	93.8877
	2	0.616
	3	0.646
5.5	1	0.634	0.605333	0.103153	100
	2	0.647
	3	0.682
6	1	0.576	0.516667	0.0880437	85.3524
	2	0.572
	3	0.549
6.5	1	0.401	0.335333	0.0571432	55.3965
	2	0.377
	3	0.375
7	1	0.299	0.242667	0.0413521	40.0881
	2	0.29
	3	0.286
7.5	1	0.237	0.184	0.0313549	30.3965
	2	0.234
	3	0.228
8	1	0.204	0.152333	0.0259587	25.1652
	2	0.205
	3	0.195
8.5	1	0.139	0.0903333	0.0153934	14.9229
	2	0.142
	3	0.137
9	1	0.117	0.0653333	0.0111333	10.793
	2	0.115
	3	0.111
9.5	1	0.089	0.0386667	0.00658907	6.38767
	2	0.088
	3	0.086
10	1	0.076	0.0236667	0.00403297	3.90969
	2	0.072
	3	0.07

## Sheet: Fig.2c
Fig.2c	Metal ion
NgaDssm
Metal ion		Absorbance (A405)	Average	Free pNP	Relative
CT	1	0.595	0.520333	0.0886685	100
	2	0.596
	3	0.502
Na+	1	0.608	0.554	0.0944055	106.47
	2	0.629
	3	0.56
K+	1	0.534	0.491	0.0836699	94.3626
	2	0.545
	3	0.529
Mg2+	1	0.529	0.509667	0.0868508	97.95
	2	0.549
	3	0.589
Ni2+	1	0.548	0.470333	0.0801481	90.3908
	2	0.514
	3	0.538
Ca2+	1	0.582	0.525	0.0894637	100.897
	2	0.52
	3	0.614
Co2+	1	0.479	0.461	0.0785577	88.5971
	2	0.539
	3	0.509
Zn2+	1	0.573	0.494	0.0841811	94.9391
	2	0.503
	3	0.547
EDTA	1	0.623	0.545333	0.0929287	104.805
	2	0.549
	3	0.599
NgaCa
Metal ion		Absorbance (A405)	Average	Free pNP	Relative
CT	1	0.491	0.463333	0.0789553	100
	2	0.505
	3	0.529
Na+	1	0.495	0.452333	0.0770808	97.6259
	2	0.529
	3	0.468
K+	1	0.535	0.486667	0.0829315	105.036
	2	0.523
	3	0.537
Mg2+	1	0.504	0.472333	0.080489	101.942
	2	0.527
	3	0.533
Ni2+	1	0.522	0.457333	0.0779328	98.705
	2	0.516
	3	0.517
Ca2+	1	0.515	0.474333	0.0808298	102.374
	2	0.514
	3	0.535
Co2+	1	0.486	0.454667	0.0774784	98.1295
	2	0.523
	3	0.508
Zn2+	1	0.494	0.461667	0.0786713	99.6403
	2	0.5
	3	0.529
EDTA	1	0.533	0.473	0.0806026	102.086
	2	0.51
	3	0.508
NgaAt
Metal ion		Absorbance (A405)	Average	Free pNP	Relative
CT	1	1.25	1.16067	0.197786	100
	2	1.181
	3	1.192
Na+	1	1.266	1.148	0.195627	98.9087
	2	1.138
	3	1.178
K+	1	1.171	1.15033	0.196025	99.1097
	2	1.218
	3	1.2
Mg2+	1	1.122	1.03633	0.176599	89.2878
	2	1.073
	3	1.055
Ni2+	1	1.059	0.985	0.167851	84.865
	2	1.065
	3	1.017
Ca2+	1	1.097	1.01967	0.173758	87.8518
	2	1.074
	3	1.029
Co2+	1	1.025	0.962667	0.164045	82.9408
	2	1.008
	3	0.996
Zn2+	1	1.116	1.027	0.175008	88.4836
	2	1.044
	3	1.062
EDTA	1	1.088	1.04367	0.177848	89.9196
	2	1.09
	3	1.088
NgaBa
Metal ion		Absorbance (A405)	Average	Free pNP	Relative
CT	1	0.424	0.380333	0.0648115	100
	2	0.392
	3	0.46
Na+	1	0.416	0.387	0.0659475	101.753
	2	0.438
	3	0.445
K+	1	0.406	0.349333	0.0595289	91.8493
	2	0.355
	3	0.425
Mg2+	1	0.369	0.331667	0.0565184	87.2042
	2	0.397
	3	0.364
Ni2+	1	0.401	0.343667	0.0585632	90.3593
	2	0.405
	3	0.426
Ca2+	1	0.446	0.371	0.063221	97.546
	2	0.389
	3	0.416
Co2+	1	0.405	0.356	0.0606649	93.6021
	2	0.399
	3	0.405
Zn2+	1	0.387	0.362667	0.061801	95.355
	2	0.417
	3	0.422
EDTA	1	0.353	0.325333	0.0554391	85.539
	2	0.386
	3	0.372
NgaBf
Metal ion		Absorbance (A405)	Average	Free pNP	Relative
CT	1	1.032	1.05333	0.179495	100
	2	1.085
	3	1.178
Na+	1	1.129	1.02433	0.174554	97.2468
	2	1.029
	3	1.047
K+	1	1.051	0.986	0.168021	93.6076
	2	1.06
	3	0.982
Mg2+	1	1.175	1.08233	0.184437	102.753
	2	1.025
	3	1.182
Ni2+	1	1.048	1.04533	0.178132	99.2405
	2	1.126
	3	1.154
Ca2+	1	1.044	1.051	0.179098	99.7785
	2	1.109
	3	1.132
Co2+	1	1.143	1.063	0.181143	100.918
	2	1.071
	3	1.113
Zn2+	1	1.163	1.096	0.186766	104.051
	2	1.1
	3	1.16
EDTA	1	1.043	0.957	0.16308	90.8544
	2	1.043
	3	0.935
NgaBl
Metal ion		Absorbance (A405)	Average	Free pNP	Relative
CT	1	0.247	0.190333	0.0324342	100
	2	0.235
	3	0.224
Na+	1	0.247	0.185333	0.0315821	97.373
	2	0.222
	3	0.219
K+	1	0.242	0.195	0.0332294	102.452
	2	0.244
	3	0.237
Mg2+	1	0.239	0.182333	0.0310709	95.7968
	2	0.227
	3	0.216
Ni2+	1	0.244	0.176	0.0299917	92.4694
	2	0.242
	3	0.231
Ca2+	1	0.247	0.191333	0.0326046	100.525
	2	0.238
	3	0.23
Co2+	1	0.23	0.166	0.0282876	87.2154
	2	0.214
	3	0.198
Zn2+	1	0.224	0.170333	0.029026	89.4921
	2	0.22
	3	0.205
EDTA	1	0.242	0.188333	0.0320933	98.9492
	2	0.224
	3	0.237
NgaLy
Metal ion		Absorbance (A405)	Average	Free pNP	Relative
CT	1	0.543	0.480333	0.0818522	100
	2	0.536
	3	0.5
Na+	1	0.523	0.488	0.0831587	101.596
	2	0.509
	3	0.567
K+	1	0.6	0.528667	0.0900886	110.062
	2	0.561
	3	0.563
Mg2+	1	0.443	0.394333	0.0671972	82.0958
	2	0.422
	3	0.456
Ni2+	1	0.186	0.0336667	0.00573704	7.00902
	2	0.184
	3	0.181
Ca2+	1	0.365	0.326	0.0555527	67.8695
	2	0.378
	3	0.394
Co2+	1	0.153	0.034	0.00579384	7.07842
	2	0.145
	3	0.143
Zn2+	1	0.068	0.000666667	0.000113605	0.138793
	2	0.068
	3	0.067
EDTA	1	0.513	0.471667	0.0803754	98.1957
	2	0.511
	3	0.529
NgaP2
Metal ion		Absorbance (A405)	Average	Free pNP	Relative
CT	1	0.358	0.300333	0.0511789	100
	2	0.346
	3	0.332
Na+	1	0.332	0.270333	0.0460667	90.0111
	2	0.314
	3	0.297
K+	1	0.353	0.253667	0.0432266	84.4617
	2	0.288
	3	0.255
Mg2+	1	0.315	0.273667	0.0466347	91.121
	2	0.357
	3	0.284
Ni2+	1	0.314	0.273	0.0465211	90.899
	2	0.373
	3	0.324
Ca2+	1	0.328	0.298333	0.0508381	99.3341
	2	0.376
	3	0.323
Co2+	1	0.37	0.309667	0.0527694	103.108
	2	0.341
	3	0.356
Zn2+	1	0.351	0.302	0.0514629	100.555
	2	0.332
	3	0.358
EDTA	1	0.329	0.278667	0.0474868	92.7858
	2	0.298
	3	0.341

## Sheet: Fig.2d
Fig.2d	Temperature
NgaDssm
Temp		Absorbance (A405)	Average	Free pNP	Relative
5	1	0.057	0.005	0.000852036	1.39018
	2	0.057
	3	0.057
10	1	0.069	0.0146667	0.0024993	4.07785
	2	0.067
	3	0.064
15	1	0.089	0.0376667	0.00641867	10.4727
	2	0.09
	3	0.09
20	1	0.125	0.0716667	0.0122125	19.9259
	2	0.125
	3	0.121
25	1	0.174	0.123667	0.0210737	34.3837
	2	0.174
	3	0.179
30	1	0.241	0.192333	0.032775	53.4754
	2	0.247
	3	0.245
35	1	0.323	0.279333	0.0476004	77.6645
	2	0.337
	3	0.334
40	1	0.407	0.353667	0.0602673	98.3318
	2	0.411
	3	0.399
45	1	0.409	0.359667	0.0612898	100
	2	0.412
	3	0.414
50	1	0.29	0.235333	0.0401025	65.431
	2	0.281
	3	0.291
55	1	0.159	0.108	0.018404	30.0278
	2	0.161
	3	0.16
60	1	0.111	0.0493333	0.00840675	13.7164
	2	0.11
	3	0.11
65	1	0.105	0.029	0.00494181	8.06302
	2	0.106
	3	0.101
70	1	0.119	0.0223333	0.00380576	6.20945
	2	0.12
	3	0.116
75	1	0.15	0.0203333	0.00346494	5.65338
	2	0.159
	3	0.151
NgaCa
Temp		Absorbance (A405)	Average	Free pNP	Relative
5	1	0.164	0.12	0.0205	29.52
	2	0.164
	3	0.168
10	1	0.23	0.185	0.0316	45.46
	2	0.229
	3	0.235
15	1	0.3	0.255	0.0435	62.63
	2	0.306
	3	0.298
20	1	0.369	0.333	0.0567	81.6
	2	0.379
	3	0.388
25	1	0.437	0.408	0.0695	100
	2	0.463
	3	0.461
30	1	0.41	0.377	0.0642	92.48
	2	0.422
	3	0.434
35	1	0.287	0.248	0.0423	60.92
	2	0.292
	3	0.301
40	1	0.133	0.086	0.0147	21.18
	2	0.132
	3	0.132
45	1	0.066	0.019	0.0032	4.66
	2	0.066
	3	0.066
50	1	0.056	0.008	0.0013	1.88
	2	0.057
	3	0.057
55	1	0.059	0.007	0.0012	1.72
	2	0.059
	3	0.059
60	1	0.065	0.005	0.0008	1.14
	2	0.064
	3	0.065
65	1	0.077	0.003	0.0005	0.74
	2	0.077
	3	0.077
70	1	0.098	0.003	0.0005	0.65
	2	0.1
	3	0.101
75	1	0.141	0.002	0.0003	0.41
	2	0.145
	3	0.145
NgaAt
Temp		Absorbance (A405)	Average	Free pNP	Relative
5	1	0.116	0.0616667	0.0105084	8.19309
	2	0.11
	3	0.115
10	1	0.156	0.0986667	0.0168135	13.1089
	2	0.148
	3	0.151
15	1	0.198	0.151333	0.0257883	20.1063
	2	0.205
	3	0.207
20	1	0.293	0.233333	0.0397617	31.0009
	2	0.281
	3	0.282
25	1	0.39	0.312333	0.0532238	41.4969
	2	0.413
	3	0.308
30	1	0.606	0.547333	0.0932695	72.7192
	2	0.595
	3	0.603
35	1	0.765	0.717333	0.122239	95.3056
	2	0.776
	3	0.773
40	1	0.819	0.752667	0.12826	100
	2	0.813
	3	0.791
45	1	0.495	0.444667	0.0757744	59.0788
	2	0.495
	3	0.509
50	1	0.137	0.0820333	0.0139791	10.899
	2	0.143
	3	0.135
55	1	0.08	0.014	0.0023857	1.86005
	2	0.077
	3	0.071
60	1	0.071	0.00366667	0.000624826	0.487157
	2	0.072
	3	0.072
65	1	0.087	0.00266667	0.000454419	0.354296
	2	0.085
	3	0.088
70	1	0.113	0.009	0.00153366	1.19575
	2	0.113
	3	0.119
75	1	0.167	-0.00533333	-0.000908838	-0.708592
	2	0.164
	3	0.166
NgaBa
Temp		Absorbance (A405)	Average	Free pNP	Relative
5	1	0.046	-0.006	0	0
	2	0.046
	3	0.046
10	1	0.049	-0.003	-0.000511221	-0.714286
	2	0.049
	3	0.049
15	1	0.054	0.002	0.000340814	0.47619
	2	0.054
	3	0.054
20	1	0.063	0.0113333	0.00193128	2.69841
	2	0.064
	3	0.063
25	1	0.078	0.027	0.00460099	6.42857
	2	0.08
	3	0.079
30	1	0.107	0.056	0.0095428	13.3333
	2	0.107
	3	0.11
35	1	0.144	0.094	0.0160183	22.381
	2	0.142
	3	0.152
40	1	0.186	0.137	0.0233458	32.619
	2	0.187
	3	0.194
45	1	0.238	0.200333	0.0341382	47.6984
	2	0.256
	3	0.263
50	1	0.315	0.258333	0.0440218	61.5079
	2	0.311
	3	0.305
55	1	0.386	0.327333	0.0557799	77.9365
	2	0.371
	3	0.381
60	1	0.401	0.355	0.0604945	84.5238
	2	0.432
	3	0.415
65	1	0.456	0.388667	0.0662316	92.5397
	2	0.467
	3	0.468
70	1	0.507	0.42	0.071571	100
	2	0.517
	3	0.524
75	1	0.567	0.418333	0.071287	99.6032
	2	0.531
	3	0.574
NgaBf
Temp		Absorbance (A405)	Average	Free pNP	Relative
5	1	0.148	0.0913333	0.0155638	12.9919
	2	0.144
	3	0.138
10	1	0.212	0.156667	0.0266971	22.2854
	2	0.203
	3	0.211
15	1	0.3	0.239667	0.0408409	34.092
	2	0.288
	3	0.287
20	1	0.407	0.353667	0.0602673	50.3082
	2	0.406
	3	0.404
25	1	0.509	0.460333	0.0784441	65.4813
	2	0.511
	3	0.517
30	1	0.644	0.605333	0.103153	86.1072
	2	0.657
	3	0.671
35	1	0.758	0.703	0.119796	100
	2	0.754
	3	0.753
40	1	0.653	0.603	0.102755	85.7752
	2	0.654
	3	0.658
45	1	0.254	0.204	0.034763	29.0185
	2	0.253
	3	0.261
50	1	0.12	0.067	0.0114173	9.53058
	2	0.118
	3	0.119
55	1	0.096	0.043	0.00732751	6.11664
	2	0.095
	3	0.094
60	1	0.092	0.0313333	0.00533942	4.45709
	2	0.093
	3	0.092
65	1	0.101	0.0263333	0.00448739	3.74585
	2	0.101
	3	0.102
70	1	0.114	0.0213333	0.00363535	3.03461
	2	0.12
	3	0.118
75	1	0.151	0.0143333	0.0024425	2.03888
	2	0.156
	3	0.153
NgaBl
Temp		Absorbance (A405)	Average	Free pNP	Relative
5	1	0.084	0.032	0.00545303	3.57276
	2	0.084
	3	0.084
10	1	0.114	0.0623333	0.010622	6.95943
	2	0.115
	3	0.114
15	1	0.168	0.114	0.0194264	12.7279
	2	0.163
	3	0.167
20	1	0.241	0.189333	0.0322637	21.1388
	2	0.245
	3	0.238
25	1	0.328	0.278667	0.0474868	31.1128
	2	0.327
	3	0.337
30	1	0.468	0.413333	0.0704349	46.1481
	2	0.457
	3	0.471
35	1	0.62	0.556	0.0947463	62.0767
	2	0.609
	3	0.595
40	1	0.746	0.714667	0.121784	79.7916
	2	0.793
	3	0.761
45	1	0.929	0.895667	0.152628	100
	2	0.949
	3	0.965
50	1	0.928	0.861	0.146721	96.1295
	2	0.925
	3	0.886
55	1	0.256	0.196333	0.0334566	21.9204
	2	0.242
	3	0.247
60	1	0.113	0.0496667	0.00846355	5.54522
	2	0.109
	3	0.11
65	1	0.104	0.0283333	0.0048282	3.16338
	2	0.104
	3	0.102
70	1	0.117	0.0176667	0.00301053	1.97246
	2	0.112
	3	0.112
75	1	0.143	0.004	0.000681628	0.446595
	2	0.145
	3	0.141
NgaLy
Temp		Absorbance (A405)	Average	Free pNP	Relative
5	1	0.143	0.095	0.0161887	13.1397
	2	0.146
	3	0.143
10	1	0.192	0.140333	0.0239138	19.4099
	2	0.187
	3	0.189
15	1	0.25	0.197	0.0335702	27.2476
	2	0.241
	3	0.247
20	1	0.338	0.278333	0.04743	38.497
	2	0.323
	3	0.321
25	1	0.43	0.372333	0.0634482	51.4984
	2	0.415
	3	0.425
30	1	0.55	0.479667	0.0817386	66.3439
	2	0.506
	3	0.533
35	1	0.657	0.621667	0.105936	85.9843
	2	0.68
	3	0.678
40	1	0.783	0.723	0.123204	100
	2	0.761
	3	0.781
45	1	0.729	0.693	0.118092	95.8506
	2	0.749
	3	0.76
50	1	0.526	0.457333	0.0779328	63.255
	2	0.503
	3	0.523
55	1	0.336	0.282667	0.0481684	39.0964
	2	0.344
	3	0.345
60	1	0.228	0.166333	0.0283444	23.006
	2	0.226
	3	0.243
65	1	0.162	0.0843333	0.014371	11.6644
	2	0.17
	3	0.164
70	1	0.144	0.0376667	0.00641867	5.20977
	2	0.146
	3	0.138
75	1	0.17	0.011	0.00187448	1.52144
	2	0.171
	3	0.166
NgaP2
Temp		Absorbance (A405)	Average	Free pNP	Relative
5	1	0.288	0.182333	0.0310709	14.5131
	2	0.202
	3	0.204
10	1	0.286	0.263333	0.0448739	20.9605
	2	0.29
	3	0.361
15	1	0.416	0.368333	0.0627666	29.3181
	2	0.388
	3	0.448
20	1	0.42	0.426	0.0725934	33.9082
	2	0.509
	3	0.496
25	1	0.649	0.580333	0.0988929	46.1926
	2	0.603
	3	0.642
30	1	0.884	0.790667	0.134735	62.9345
	2	0.813
	3	0.825
35	1	0.876	0.879333	0.149845	69.992
	2	0.906
	3	1.006
40	1	1.298	1.25633	0.214088	100
	2	1.279
	3	1.348
45	1	1.246	1.152	0.196309	91.6954
	2	1.178
	3	1.191
50	1	1.076	1.05267	0.179382	83.7888
	2	1.135
	3	1.127
55	1	0.747	0.658667	0.112241	52.4277
	2	0.699
	3	0.707
60	1	0.416	0.299667	0.0510653	23.8525
	2	0.34
	3	0.341
65	1	0.093	0.011	0.00187448	0.875564
	2	0.089
	3	0.094
70	1	0.108	0.003	0.000511221	0.23879
	2	0.107
	3	0.109
75	1	0.155	0.000333333	5.68024e-05	0.0265322
	2	0.152
	3	0.168

## Sheet: Fig.2f
Fig.2f	Kinetic assay
NgaDssm
GalNAc-β-pNP
Substrate (mM)		Absorbance (A405)	Average	Free pNP mM	μmol/min/mf protein
2	1	1.643	1.626	0.277082	14.0901
	2	1.695
	3	1.69
1.5	1	1.464	1.36567	0.232719	11.8342
	2	1.386
	3	1.376
1	1	1.01	0.999	0.170237	8.65684
	2	1.066
	3	1.035
0.75	1	0.81	0.799333	0.136212	6.92662
	2	0.837
	3	0.856
0.5	1	0.539	0.516	0.0879301	4.4714
	2	0.551
	3	0.563
0.25	1	0.322	0.288667	0.0491909	2.50144
	2	0.327
	3	0.322
0.125	1	0.189	0.157333	0.0268107	1.36337
	2	0.195
	3	0.193
NgaCa
Galβ1-3GalNAc-β-pNP
Substrate (mM)		Absorbance (A405)	Average	Free pNP mM	μmol/min/mf protein
2	1	1.57	1.496	0.254929	0.189849
	2	1.517
	3	1.548
1.5	1	1.257	1.22133	0.208124	0.154992
	2	1.274
	3	1.274
1	1	0.873	0.828	0.141097	0.105077
	2	0.877
	3	0.872
0.75	1	0.659	0.615	0.1048	0.0780461
	2	0.656
	3	0.662
0.5	1	0.453	0.419	0.0714006	0.0531729
	2	0.463
	3	0.467
0.25	1	0.25	0.211667	0.0360695	0.0268614
	2	0.254
	3	0.254
0.125	1	0.148	0.109333	0.0186312	0.0138749
	2	0.15
	3	0.15
NgaAt
GalNAc-β-pNP
Substrate (mM)		Absorbance (A405)	Average	Free pNP mM	μmol/min/mf protein
2	1	0.958	0.929333	0.158365	0.916623
	2	0.991
	3	0.998
1.5	1	0.751	0.716667	0.122125	0.706865
	2	0.758
	3	0.791
1	1	0.538	0.503667	0.0858284	0.496778
	2	0.553
	3	0.561
0.75	1	0.423	0.383	0.0652659	0.377762
	2	0.429
	3	0.432
0.5	1	0.274	0.235333	0.0401025	0.232115
	2	0.28
	3	0.281
0.25	1	0.195	0.158	0.0269243	0.155839
	2	0.204
	3	0.204
0.125	1	0.111	0.0723333	0.0123261	0.0713441
	2	0.113
	3	0.113
NgaBa
GalNAc-β-pNP
Substrate (mM)		Absorbance (A405)	Average	Free pNP mM	μmol/min/mg protein
2	1	1.369	1.276	0.217439	164.952
	2	1.275
	3	1.454
1.5	1	1.124	1.033	0.176031	133.539
	2	1.14
	3	1.105
1	1	0.806	0.742667	0.126556	96.0064
	2	0.855
	3	0.837
0.75	1	0.725	0.632667	0.107811	81.7864
	2	0.707
	3	0.736
0.5	1	0.495	0.406	0.0691853	52.4847
	2	0.498
	3	0.495
0.25	1	0.319	0.237333	0.0404433	30.6807
	2	0.327
	3	0.336
0.125	1	0.209	0.127333	0.0216985	16.4607
	2	0.219
	3	0.224
NgaBf
GalNAc-β-pNP
Substrate (mM)		Absorbance (A405)	Average	Free pNP mM	μmol/min/mf protein
2	1	1.515	1.50767	0.256917	107.776
	2	1.572
	3	1.586
1.5	1	1.449	1.42733	0.243228	102.034
	2	1.49
	3	1.493
1	1	1.202	1.17167	0.19966	83.7572
	2	1.22
	3	1.243
0.75	1	1.055	1.00067	0.170521	71.5331
	2	1.032
	3	1.065
0.5	1	0.788	0.763667	0.130134	54.5911
	2	0.803
	3	0.85
0.25	1	0.489	0.458333	0.0781033	32.7642
	2	0.52
	3	0.516
0.125	1	0.295	0.25	0.0426018	17.8714
	2	0.3
	3	0.305
NgaBl
GalNAc-β-pNP
Substrate (mM)		Absorbance (A405)	Average	Free pNP mM	μmol/min/mf protein
2	1	2.04	2.022	0.344563	143.246
	2	2.102
	3	2.074
1.5	1	1.665	1.69333	0.288556	119.962
	2	1.744
	3	1.8
1	1	1.182	1.19333	0.203352	84.54
	2	1.232
	3	1.28
0.75	1	0.982	1.014	0.172793	71.8354
	2	1.138
	3	1.027
0.5	1	0.78	0.753	0.128317	53.3452
	2	0.793
	3	0.791
0.25	1	0.466	0.442	0.0753199	31.3129
	2	0.474
	3	0.491
0.125	1	0.275	0.249667	0.042545	17.6873
	2	0.278
	3	0.301
NgaLy
GalNAc-β-pNP
Substrate (mM)		Absorbance (A405)	Average	Free pNP mM	μmol/min/mf protein
2	1	1.351	1.29967	0.221472	318.62
	2	1.346
	3	1.352
1.5	1	1.191	1.154	0.19665	282.909
	2	1.199
	3	1.201
1	1	0.976	0.956667	0.163023	234.531
	2	0.993
	3	1.015
0.75	1	0.876	0.838	0.142801	205.44
	2	0.876
	3	0.867
0.5	1	0.718	0.675333	0.115082	165.561
	2	0.686
	3	0.727
0.25	1	0.409	0.382667	0.0652091	93.8126
	2	0.421
	3	0.423
0.125	1	0.221	0.206667	0.0352175	50.6653
	2	0.249
	3	0.255
NgaP2
GalNAc-β-pNP
Substrate (mM)		Absorbance (A405)	Average	Free pNP mM	μmol/min/mf protein
2	1	1.59	1.54867	0.263904	21.2124
	2	1.624
	3	1.582
1.5	1	1.591	1.54633	0.263506	21.1805
	2	1.631
	3	1.546
1	1	1.414	1.37733	0.234707	18.8656
	2	1.411
	3	1.421
0.75	1	1.307	1.28633	0.2192	17.6192
	2	1.329
	3	1.328
0.5	1	1.112	1.053	0.179439	14.4232
	2	1.089
	3	1.063
0.25	1	0.812	0.775	0.132066	10.6153
	2	0.814
	3	0.804
0.125	1	0.511	0.48	0.0817954	6.57467
	2	0.516
	3	0.518

## Sheet: Fig.3
Fig.3	TLC
a	Standard oligosaccharide
b	NgaCa
c	NgaMg
d	NgaAt
e	NgaDssm
f	NgaBa
g	NgaBa
h	NgaBf
i	NgaBl
j	NgaLy
k	NgaP2

## Sheet: Fig.5c
Fig.5c	SDS-PAGE

## Sheet: Fig.5d
Fig.5d	NgaLy Y392A and W431A mutants
NgaLy
GalNAc-β-pNP
Sample		Absorbance (A405)	Average	Free pNP mM	Relative
NgaLy-WT	1	0.808	0.749	0.127635	100
	2	0.81
	3	0.779
NgaLy-Y392A	1	0.122	0.0686667	0.0117013	9.16778
	2	0.121
	3	0.113
NgaLy-W431A	1	0.248	0.192667	0.0328318	25.7232
	2	0.241
	3	0.239

## Sheet: Fig.7g
Fig.7g	Inhibition of β-NGA activity by GalNAc-thiazoline and GlcNAc-thiazoline
NgaDssm
Sample		Absorbance (A405)	BLANK	Average	Free pNP	Relative	Amounf of enzyme
NgaDssm-WT	1	1.741	0.052	1.619	0.275889	100	0.1 μg
NgaDssm-WT	2	1.677
NgaDssm-WT	3	1.595
NgaDssm-D-E	1	0.062	0.052	0.0103333	0.00176087	0.638254	1 μg
NgaDssm-D-E	2	0.063
NgaDssm-D-E	3	0.062
NgaDssm-D-N	1	0.051	0.05	0.000666667	0.000113605	0.0411777	1 μg
NgaDssm-D-N	2	0.05
NgaDssm-D-N	3	0.051
NgaDssm-E-D	1	0.107	0.05	0.058	0.00988361	3.58246	1 μg
NgaDssm-E-D	2	0.108
NgaDssm-E-D	3	0.109
NgaDssm-E-Q	1	0.327	0.052	0.275667	0.0469756	17.027	0.1 μg
NgaDssm-E-Q	2	0.333
NgaDssm-E-Q	3	0.323
NgaCa
Sample		Absorbance (A405)	BLANK	Average	Free pNP	Relative	Amounf of enzyme
NgaCa-WT	1	0.627	0.057	0.556667	0.09486	100	40 μg
NgaCa-WT	2	0.605
NgaCa-WT	3	0.609
NgaCa-D-E	1	0.259	0.263	-0.00533333	0	0	400 μg
NgaCa-D-E	2	0.249
NgaCa-D-E	3	0.265
NgaCa-D-N	1	0.177	0.177	0.001	0.000170407	0.179641	400 μg
NgaCa-D-N	2	0.176
NgaCa-D-N	3	0.181
NgaCa-E-D	1	0.102	0.075	0.027	0.00460099	4.8503	400 μg
NgaCa-E-D	2	0.102
NgaCa-E-D	3	0.102
NgaCa-E-Q	1	0.157	0.047	0.109667	0.018688	19.7006	40 μg
NgaCa-E-Q	2	0.155
NgaCa-E-Q	3	0.158
NgaAt
Sample		Absorbance (A405)	BLANK	Average	Free pNP	Relative	Amounf of enzyme
NgaAt-WT	1	1.156	0.05	1.08467	0.184835	100	5 μg
NgaAt-WT	2	1.129
NgaAt-WT	3	1.119
NgaAt-D-E	1	0.134	0.05	0.0836667	0.0142574	7.71358	50 μg
NgaAt-D-E	2	0.133
NgaAt-D-E	3	0.134
NgaAt-D-N	1	0.115	0.05	0.0653333	0.0111333	6.02336	50 μg
NgaAt-D-N	2	0.116
NgaAt-D-N	3	0.115
NgaAt-E-D	1	0.616	0.05	0.581	0.0990065	53.5648	5 μg
NgaAt-E-D	2	0.624
NgaAt-E-D	3	0.653
NgaAt-E-Q	1	0.727	0.05	0.677333	0.115422	62.4462	5 μg
NgaAt-E-Q	2	0.727
NgaAt-E-Q	3	0.728
NgaLy
Sample		Absorbance (A405)	BLANK	Average	Free pNP	Relative	Amounf of enzyme
NgaLy-WT	1	1.068	0.052	1.031	0.17569	100	3 ng
NgaLy-WT	2	1.085
NgaLy-WT	3	1.096
NgaLy-D-E	1	0.056	0.052	0.005	0.000852036	0.484966	300 ng
NgaLy-D-E	2	0.057
NgaLy-D-E	3	0.058
NgaLy-D-N	1	0.056	0.052	0.00466667	0.000795233	0.452635	300 ng
NgaLy-D-N	2	0.057
NgaLy-D-N	3	0.057
NgaLy-E-D	1	0.102	0.052	0.0513333	0.00874756	4.97898	300 ng
NgaLy-E-D	2	0.103
NgaLy-E-D	3	0.105
NgaLy-E-Q	1	0.414	0.052	0.374	0.0637323	36.2755	300 ng
NgaLy-E-Q	2	0.433
NgaLy-E-Q	3	0.431
NgaP2
Sample		Absorbance (A405)	BLANK	Average	Free pNP	Relative	Amounf of enzyme
NgaP2-WT	1	1.174	0.052	1.093	0.186255	100	45 ng
NgaP2-WT	2	1.158
NgaP2-WT	3	1.103
NgaP2-D-E	1	0.093	0.052	0.041	0.00698669	3.75114	450 ng
NgaP2-D-E	2	0.093
NgaP2-D-E	3	0.093
NgaP2-D-N	1	0.099	0.052	0.0483333	0.00823634	4.42208	450 ng
NgaP2-D-N	2	0.102
NgaP2-D-N	3	0.1
NgaP2-E-D	1	0.207	0.052	0.153667	0.0261859	14.0592	450 ng
NgaP2-E-D	2	0.213
NgaP2-E-D	3	0.197
NgaP2-E-Q	1	0.317	0.052	0.271667	0.0462939	24.8551	450 ng
NgaP2-E-Q	2	0.33
NgaP2-E-Q	3	0.324

## Sheet: Supplementary Fig.4c
Supplementary Fig.4c
NgaAt
Sample		Absorbance (A405)	Average	Free pNP	Relative	Amounf of enzyme
GlcNAc-β-pNP	1	1.057	1.04567	0.178189	100	15 mU
GlcNAc-β-pNP	2	1.096
GlcNAc-β-pNP	3	1.134
Galβ1-4GlcNAc-β-pNP	1	0.119	0.0666667	0.0113605	6.37552	75 mU
Galβ1-4GlcNAc-β-pNP	2	0.121
Galβ1-4GlcNAc-β-pNP	3	0.119
Galβ1-3GalNAc-β-pNP	1	0.052	0.000333333	5.68024e-05	0.0318776	75 mU
Galβ1-3GalNAc-β-pNP	2	0.053
Galβ1-3GalNAc-β-pNP	3	0.055

[truncated: 4 more sheets: Supplementary Fig.5, Supplementary Fig. 6, Supplementary Fig.7, Supplementary Fig.19]
